# Supplementary material for: Tobacco seeds expressing feedback-insensitive cystathionine gamma-synthase exhibit elevated content of methionine and altered primary metabolic profile
Source: BMC Plant Biol. 2013 Dec 7;13:206. doi: 10.1186/1471-2229-13-206 (PMC3878949; doi:10.1186/1471-2229-13-206)
Supplement: Additional file 3: Table S4. — The entire data set of the relative contents of metabolites in WT, LF and LT seeds. [file 1471-2229-13-206-S3.xls]

## Sheet: raw data
TIC: WT1_SC.D		TIC: WT2_SC.D		TIC: WT3_SC.D		TIC: WT4_SC.D		TIC: WT5_SC.D		TIC: CAN21_SC.D		TIC: CAN26_SC.D		TIC: CAN38_SC.D		TIC: CAN5_SC.D		TIC: CAN8_SC.D		TIC: BLANK_SC.D
10.277	1140230	10.325	1473961	10.276	705921	10.263	1000089	10.274	575353	10.269	519987	10.301	930990	10.275	1045146	10.305	892855	10.277	595229	10.338	621522
10.404	1051426	10.434	909169	10.413	898340	10.391	810221	10.408	949707	10.398	462834	10.423	740830	10.411	822067	10.431	743057	10.417	743345	10.405	634862
10.602	830319	10.68	2703944	10.662	2503154	10.593	734976	10.61	765131	10.646	2378570	10.666	2486212	10.609	723652	10.677	2369390	10.612	710348	10.658	2547081
10.65	1465990	10.848	8713141	10.824	8325417	10.641	1330511	10.656	1651024	10.816	6292290	10.838	6635310	10.659	1323372	10.848	7340425	10.666	1370060	10.827	8856280
10.81	8627722	11.205	2871094	11.175	2121125	10.803	8163026	10.819	8242140	11.169	947132	11.192	878655	10.819	6689152	11.202	1282545	10.824	6582253	11.173	2736898
11.162	2805423	11.291	3430055	11.25	2422204	11.157	2489098	11.171	2451060	11.233	2000026	11.272	2041868	11.171	1850972	11.277	2480709	11.176	1848745	11.305	3969956
11.252	3098259	11.883	2244610	11.851	1631407	11.241	3243057	11.249	3347767	11.844	1121404	11.865	3084903	11.248	2861364	11.874	1327232	11.25	2937912	11.369	1725788
11.848	2018094	12.22	2311506	12.189	1738882	11.841	1948542	11.85	2314425	12.177	1795586	12.204	1059699	11.846	7063590	12.53	3578460	11.847	8501191	11.416	2722441
12.189	1800861	12.525	8117917	12.513	6446490	12.179	1699098	12.187	2101730	12.505	5487192	12.517	6601288	12.186	1507779	12.788	1620280	12.191	576620	11.808	1233781
12.504	6202547	12.786	1822130	12.772	1677204	12.503	7779991	12.507	7374520	12.765	1438150	12.781	1279003	12.506	7339445	13.629	30055124	12.516	3024311	11.924	901223
12.762	1954379	13.637	45462738	13.488	671926	12.757	1895278	12.768	1589727	13.374	23193216	13.389	589939	12.769	1571511	14.421	2677713	12.773	1565547	12.458	582536
13.488	751950	14.065	1437312	13.617	46161699	13.48	492912	13.484	714151	13.478	543979	13.627	36347507	13.484	419176	14.496	18548362	13.488	505227	12.513	543108
13.617	49596516	14.498	28830278	14.045	1224697	13.609	39511152	13.615	44142484	13.61	37871508	14.055	560880	13.616	37315885	15.304	12410269	13.616	37323787	12.603	1410278
14.045	854745	14.643	1106580	14.274	447137	14.039	1201436	14.043	1285495	14.037	613526	14.419	6899055	14.042	845383	15.373	1048224	14.046	624243	12.767	2335112
14.267	429275	15.309	15546178	14.402	4016383	14.262	456208	14.275	439309	14.478	24798075	14.491	22113086	14.398	3037414	15.456	2075746	14.401	2584920	13.644	7763249
14.391	5360313	15.379	1145271	14.476	23567025	14.389	4068673	14.399	4632902	14.618	1019710	15.3	10949212	14.476	18643570	15.669	1127427	14.48	18277331	14.477	21248147
14.467	22765799	15.46	2365125	14.625	1002668	14.465	22697469	14.473	23681469	15.288	11151494	15.367	580859	14.624	747568	16.094	997962	15.294	12012882	15.475	1940718
14.625	874539	15.679	9726441	15.036	456336	14.621	912258	14.624	1120098	15.359	2747598	15.451	1991244	15.293	11365346	16.397	2953059	15.445	1886327	16.088	851251
15.028	435024	16.102	1516556	15.295	16437370	15.29	14433001	15.034	471298	15.443	1780031	15.673	5818514	15.361	506630	16.605	819796	15.666	2184678	16.568	1449576
15.295	15272981	16.421	1521126	15.448	2301643	15.361	889606	15.294	15129888	15.668	6833286	16.105	1100993	15.446	1841859	16.825	453316	16.092	781788	17.068	15910379
15.365	953476	16.61	938887	15.672	7153379	15.445	2205118	15.364	1040757	16.083	777506	16.424	1338091	15.668	5740801	17.079	17847440	16.377	822155	17.372	624023
15.447	2191722	16.826	2147770	16.09	1429776	15.671	7082632	15.447	2272730	16.309	673734	16.48	1030170	16.087	854859	17.224	29605492	16.815	699027	18.079	1129893
15.671	7130047	17.079	23258786	16.419	1185538	16.081	1370760	15.534	596921	16.428	1077700	16.607	798222	16.387	1369393	17.345	12353615	17.07	13085195	18.174	672715
16.084	1355648	17.224	39612250	16.599	1028412	16.417	1115567	15.67	8467588	16.622	749966	16.816	1654489	16.599	715030	17.828	4225562	17.218	18118822	18.311	1146500
16.42	1131920	17.347	10657502	16.817	1675434	16.597	972835	16.088	1383864	16.808	3269967	16.884	534447	16.815	1018358	17.896	808769	17.345	54029387	18.538	987315
16.6	976494	17.83	10079133	17.07	19249746	16.815	1527078	16.414	1387219	17.07	16355101	17.076	21536676	17.069	13992875	18.155	2316384	17.824	9836437	18.633	568429
16.818	1502443	17.903	4551632	17.217	33236625	17.065	19173378	16.601	1065678	17.248	257258335	17.225	88813849	17.218	28801720	18.373	2582873	17.894	3258325	18.838	699341
17.068	17830140	18.158	3287823	17.342	10196818	17.216	30087022	16.816	1930216	17.34	25569620	17.341	8482488	17.344	44101795	18.541	23977446	18.15	2248187	19.197	702326
17.217	26294525	18.375	2657260	17.824	8145184	17.341	10218702	17.068	19297021	17.824	17317792	17.829	18885578	17.823	8517427	18.838	2936669	18.369	1742700	19.368	2807609
17.342	10339459	18.542	34845874	17.899	3551567	17.823	7720472	17.216	38444458	17.9	4043053	17.902	4920902	17.895	1686975	19.178	583287	18.535	18690158	20.023	405359
17.824	7717942	18.638	773123	18.152	1753385	17.898	3172454	17.341	10904806	18.146	2587993	18.059	1839823	18.15	2419894	19.356	6172051	18.632	612210	21.159	437247
17.899	3429843	18.84	3327598	18.369	1895220	18.151	2468920	17.824	9421444	18.363	1119242	18.152	4294219	18.369	2492634	19.635	537518	18.832	1765773	21.304	4368462
18.153	2007390	19.179	782217	18.539	30228597	18.369	2003057	17.9	4155999	18.532	24380545	18.369	5106296	18.535	20847708	20.009	420181	19.177	590527	21.954	482222
18.37	2241782	19.358	5105944	18.631	838411	18.539	28642247	18.152	2465940	18.633	604522	18.538	26257495	18.631	684657	20.311	1843611	19.354	2876799	22.113	1613798
18.538	29697792	19.635	2006731	18.837	2784326	18.628	805620	18.369	2346607	18.83	3747728	18.638	635491	18.831	2030849	20.673	508798	19.631	742736	22.705	1080326
18.63	822499	19.842	417352	19.178	865909	18.837	2962915	18.539	29459446	19.164	1277380	18.834	5160341	19.174	693634	20.926	1839473	20.308	4937552	22.813	354984
18.837	3061596	20.008	459308	19.354	4335138	19.177	859771	18.632	895650	19.351	3558918	19.079	568340	19.354	3350961	21.144	517532	20.855	676804	23.634	552844
19.176	838490	20.31	4432537	19.633	1626920	19.354	4430242	18.836	3477317	19.627	2085803	19.174	681611	19.63	980537	21.225	1495857	20.923	437277	24.098	723977
19.354	4437859	20.489	359701	19.838	337282	19.633	1681961	19.176	942409	19.834	677742	19.351	7149043	20.306	4183698	21.288	4445266	21.143	463669	27.407	6586170
19.632	1559973	20.673	1514270	20.005	469028	20.006	465887	19.353	4978416	19.921	349066	19.629	1853503	20.856	661328	21.407	2663369	21.222	2096383	29.254	612626
19.839	317002	20.861	776540	20.309	3348618	20.308	3369006	19.632	1931037	20.302	13683533	19.837	1215679	21.14	493654	21.943	613562	21.287	4065774	29.366	618908
20.007	438618	20.923	707822	20.672	1369064	20.671	1260537	19.838	371462	20.665	1638788	20.002	448183	21.219	6779282	22.102	1669772	21.406	2805423	30.969	1973120
20.308	3112510	21.144	681071	20.858	624412	20.86	475414	20.004	477376	20.85	1357136	20.305	16732097	21.285	4235551	22.302	463978	21.943	776678	32.822	6889227
20.672	1295153	21.223	8442584	20.918	502049	20.921	345486	20.308	4088443	20.928	650990	20.671	1426853	21.407	4647970	22.686	1617308	22.039	451065	34.822	11961824
20.858	425883	21.287	5246921	21.141	665893	21.22	8068406	20.671	1512506	21.135	383996	20.852	1043252	21.937	757248	22.785	661581	22.101	1443245	35.465	3397805
20.921	603289	21.41	4554900	21.221	7993231	21.286	5144135	20.857	577449	21.218	9098140	20.922	718442	22.035	519489	22.894	46910450	22.3	481214	38.051	662465
21.141	588881	21.943	1097601	21.285	5227123	21.406	4642958	20.921	856234	21.285	4087373	21.141	595906	22.097	1562277	23.133	1556494	22.689	1592170	38.372	20696853
21.22	7357531	22.033	617439	21.406	4637289	21.942	819931	21.143	623371	21.408	6666989	21.219	9643704	22.3	511966	23.267	846034	22.793	766865	39.544	406517
21.285	5089658	22.1	2301520	21.941	938951	22.035	626503	21.221	8503160	21.932	708643	21.284	4330860	22.687	1616228	23.448	1478261	22.892	14289804	40.423	339292
21.405	4240463	22.302	657973	22.036	664379	22.099	1961470	21.285	5194459	22.037	683369	21.407	8096105	22.788	761412	23.587	9832694	23.451	894936	41.173	4100926
21.941	845296	22.441	887411	22.1	2049587	22.302	644519	21.406	5300407	22.095	1204436	21.938	770047	22.89	17905257	23.666	1097989	23.59	16936261	41.333	1624358
22.033	585741	22.689	2700823	22.303	672137	22.688	2396401	21.941	890408	22.299	435016	22.025	545093	23.127	1095707	23.893	6261387	23.667	899923	43.917	1134766
22.099	1912345	22.784	723314	22.688	2601004	22.785	891569	22.033	663582	22.441	583052	22.095	1754251	23.446	886188	23.951	1436763	23.9	7101515	46.724	2723494
22.302	635673	22.89	29561669	22.788	1030218	22.89	21942798	22.099	1985625	22.686	2008215	22.298	457066	23.59	26604909	24.086	3922261	24.086	2794766	49.332	16912230
22.688	2320859	23.131	2716488	22.89	18549885	23.131	2259626	22.302	661148	22.786	917757	22.424	815584	23.663	4238073	24.265	651548	24.211	925949
22.789	563114	23.262	1213951	23.13	2289606	23.268	723891	22.438	101021	22.888	10768817	22.687	1042323	23.897	11204243	24.678	287137	24.272	499305
22.889	26740589	23.443	2527041	23.266	893083	23.446	1683922	22.687	2414420	23.033	1030435	22.778	516254	24.083	3294526	24.826	723923	24.688	348168
23.13	2148880	23.593	34474779	23.445	1927399	23.592	30358758	22.786	590076	23.132	3917261	22.9	81765030	24.208	2087948	25.227	388531	24.876	587328
23.268	819495	23.665	6286782	23.592	32947581	23.665	5330236	22.889	31615325	23.247	2198227	23.136	5160574	24.676	487725	25.411	4962713	25.056	606230
23.445	1830028	23.903	24388414	23.665	5651086	23.902	18127200	23.13	2449034	23.438	1429976	23.244	1768293	24.871	1107470	25.595	1379095	25.411	1168507
23.592	31183928	24.085	5118315	23.903	21098238	24.085	4325295	23.264	881183	23.589	27107602	23.436	1562770	24.955	772187	25.652	2791418	25.601	546261
23.665	5149645	24.21	4046081	24.084	4702457	24.21	2260710	23.444	1901526	23.662	7754648	23.591	22995707	25.052	399305	25.831	1061974	25.836	676984
23.902	18868691	24.673	639976	24.209	2806647	24.783	504219	23.592	34709809	23.904	20280534	23.662	7807324	25.222	381104	26.019	2796877	26.022	2603203
24.083	4457648	24.778	763022	24.78	709473	24.872	1534748	23.665	5707989	24.085	5973099	23.899	19902815	25.408	3834922	26.098	444517	26.096	622470
24.208	2758764	24.872	2212183	24.871	1658016	25.054	569456	23.901	22900744	24.208	2180921	24.083	5585186	25.594	959746	26.207	1764008	26.147	437386
24.676	284401	24.97	990095	25.055	662198	25.222	488558	24.083	4959690	24.669	347756	24.209	1969413	25.656	900159	27.115	5436395	26.216	608576
24.783	555081	25.053	791217	25.223	732444	25.275	653533	24.208	2057276	24.776	491375	24.249	1212171	25.833	507584	27.395	6301065	27.119	683934
24.872	1815537	25.227	838253	25.275	778502	25.411	7120225	24.253	850541	24.874	1228438	24.666	941653	26.017	6207171	27.74	825590	27.32	280483
25.054	644979	25.272	956166	25.412	8281213	25.589	1913558	24.674	520691	25.049	730862	24.774	578688	26.091	1723378	27.841	1654067	27.398	5562524
25.222	470687	25.414	10275676	25.591	1806934	25.654	2865211	24.826	4234234	25.233	1959355	24.869	1069890	26.145	426547	28.023	365717	27.865	1127566
25.274	522631	25.589	3144215	25.657	3031197	25.83	1506169	24.97	700110	25.421	13982832	24.941	1021677	26.204	815167	28.327	407551	28.02	504810
25.411	7197247	25.654	3648542	25.83	1756913	26.019	14649331	25.053	688331	25.627	6793474	25.051	832117	27.113	5129389	28.849	1315260	28.324	764387
25.591	2144367	25.829	1937369	26.018	15596864	26.093	1906621	25.223	588435	25.825	1681399	25.234	2205706	27.315	463598	29.157	13715240	28.848	919862
25.657	2664439	26.018	17846340	26.093	2123877	26.201	1938437	25.274	757821	26.014	10775859	25.422	14805440	27.395	5876334	29.237	1678696	29.158	27195862
25.83	1543049	26.093	2723127	26.193	1365796	27.116	15593992	25.413	9149860	26.091	2379182	25.589	2519909	27.752	769519	29.368	1119864	29.245	1077106
26.018	13679033	26.194	2235012	27.118	17070413	27.242	456859	25.588	2198570	26.181	2265470	25.653	6310233	27.857	1897851	29.863	493286	29.61	499732
26.092	1751305	26.728	1075685	27.241	471486	27.317	696749	25.655	3159929	26.398	437012	25.823	2044266	27.965	381412	30.117	427612	30.364	18395318
26.204	2258401	27.116	17207591	27.317	624354	27.396	7622179	25.828	1807269	26.885	589549	26.013	12638183	28.015	1122671	30.363	20793827	30.616	611637
26.735	805866	27.24	488415	27.396	7805848	27.753	1535057	26.017	16593896	27.123	34848565	26.093	3056726	28.318	514396	30.755	377511	30.96	2119194
27.116	11620939	27.315	1130260	27.754	1542706	27.834	947081	26.093	2268314	27.233	646516	26.196	2169423	28.844	1464902	30.961	1804529	31.224	21742362
27.242	314996	27.395	8128727	27.853	2060557	27.874	794543	26.197	2072140	27.314	490040	26.409	451871	29.006	359020	31.223	29809951	31.321	2706082
27.316	624303	27.75	1889985	27.967	446502	27.966	408849	26.73	807886	27.393	6276752	26.726	1114737	29.156	36738660	31.327	1637062	31.508	4780057
27.395	7345293	27.831	2412187	28.016	678397	28.017	616239	27.118	19073669	27.499	571718	27.132	46103283	29.235	1669038	31.507	2194483	31.664	20421649
27.754	1135481	27.962	577652	28.32	309357	28.32	583854	27.241	539454	27.742	2626626	27.238	608739	29.365	1370009	31.663	22406296	31.787	699097
27.834	821818	28.016	842699	28.845	2060659	28.843	1800144	27.315	687187	27.821	686225	27.314	573563	29.603	500801	31.789	565082	32.007	9109209
27.869	816596	28.319	732712	29.159	56553036	29.158	52225439	27.395	7881523	27.858	1140616	27.394	6424854	29.86	475476	31.879	518671	32.115	7372132
27.964	388296	28.843	2240041	29.234	1741923	29.238	1906655	27.749	1804910	28.007	1160481	27.744	2831092	30.006	580886	32.009	8135438	32.233	2197156
28.017	565310	29.005	544469	29.372	7162859	29.372	6976184	27.833	1178315	28.23	6718961	27.825	2594901	30.363	29380004	32.114	7080449	32.307	971060
28.32	517090	29.158	57013060	29.605	307875	29.606	415996	27.87	784088	28.315	21393516	27.958	767939	30.611	1102539	32.233	1232610	32.379	2261908
28.844	1885022	29.234	2364763	29.822	520779	29.822	352868	27.966	473489	28.375	1970363	28.007	773892	30.96	2965425	32.308	405687	32.677	2055420
29.009	387886	29.371	7817202	30.007	387751	30.112	795713	28.015	740320	28.839	3860756	28.147	704532	31.221	24226529	32.379	1470612	32.743	3413773
29.159	49003878	29.605	618191	30.363	27115342	30.363	26538427	28.32	765474	28.994	835607	28.312	756135	31.321	1568164	32.678	1827771	32.807	4801012
29.235	2068461	29.82	363444	30.612	1046565	30.612	999818	28.844	2350614	29.156	59184087	28.516	624676	31.508	2798563	32.743	982831	32.998	637832
29.371	6223766	30.11	625410	30.762	459811	30.76	507859	29.006	493196	29.226	2401326	28.634	520284	31.661	25730548	32.81	4009217	33.174	2157612
29.605	534588	30.363	31322063	30.961	2860043	30.96	3181591	29.158	55259745	29.368	4734786	28.839	4685400	31.785	469851	32.995	2086422	33.31	2087900
29.826	580440	30.612	1512121	31.226	13815178	31.226	16199793	29.229	2485563	29.438	957538	28.993	998886	32.006	5939959	33.18	987525	33.389	668891
30.364	32021163	30.763	597441	31.328	1527871	31.331	1185916	29.371	7615899	29.6	1929892	29.147	21148194	32.111	15405745	33.305	963131	33.566	393831
30.613	1075801	30.959	2827133	31.509	2655138	31.51	2341388	29.602	586487	29.814	1220155	29.22	3143390	32.23	1817604	33.772	1253967	33.775	260504
30.761	524900	31.223	22972419	31.664	37446440	31.663	36125604	29.82	705566	30.097	1199390	29.369	6898429	32.312	1760719	33.942	878695	33.822	503927
30.96	3286668	31.329	1377483	31.794	900735	31.793	1007254	30.109	609029	30.248	999832	29.582	1474161	32.375	1821013	34.021	1437144	33.931	727599
31.225	19881209	31.507	3944671	32.008	11011257	31.895	595282	30.363	34984871	30.368	77226223	29.816	873257	32.447	693233	34.295	725572	34.008	1978008
31.329	1125376	31.662	39595657	32.116	17430132	32.008	10536164	30.611	1269625	30.56	770775	30.004	369411	32.675	1292554	34.822	13253730	34.11	390900
31.508	3191233	31.79	1394906	32.232	2307355	32.116	18216934	30.764	542427	30.612	1691906	30.089	1004236	32.74	8211064	35.337	8026316	34.823	16669496
31.662	32630840	31.88	952192	32.314	2108216	32.232	2611972	30.959	3361565	30.958	2730660	30.214	1258716	32.803	4444770	35.457	1922026	35.335	8397052
31.792	1181686	32.006	12785918	32.378	3156050	32.309	2042433	31.223	20800236	31.214	26048905	30.387	172035270	32.923	509755	35.642	496122	35.452	659739
31.869	1561217	32.114	20107298	32.451	867611	32.379	3099770	31.329	1570601	31.324	3661971	30.466	1142746	32.993	1438137	35.71	3905487	35.707	9268398
32.008	11914043	32.232	3360098	32.679	1430566	32.677	1736652	31.504	5897277	31.494	4512652	30.609	2279923	33.18	1859152	36.072	994866	36.09	1033269
32.115	14097665	32.313	2680302	32.744	6649994	32.743	6606171	31.663	41898198	31.662	37985235	30.768	751203	33.304	3352944	36.629	744461	36.629	949989
32.232	3054283	32.375	3971087	32.809	1561440	32.807	5832250	31.788	1489810	31.775	2304974	30.96	2910400	33.385	867448	36.862	474059	36.862	503960
32.312	1851406	32.449	1513296	32.928	380772	32.928	486566	31.881	909395	31.86	4021330	31.216	84104256	33.565	467310	37.582	610936	37.577	4042355
32.376	3470554	32.677	2421791	32.996	2213625	32.997	2057755	32.005	14762609	31.989	12313713	31.317	6695365	33.772	515696	37.805	5201643	37.809	20468279
32.449	1067580	32.741	9374271	33.311	4630329	33.31	4471555	32.114	20007659	32.112	22288449	31.499	4761372	33.826	767186	38.374	29134535	38.376	38617460
32.677	1839794	32.808	1618499	33.774	1076086	33.773	1142553	32.232	3435543	32.229	3415166	31.664	47200336	33.932	1077375	39.027	721522	39.456	1405913
32.742	7023869	32.926	1066774	33.846	1133723	33.842	1017870	32.314	2515195	32.31	3715647	31.78	1407042	34.007	2364135	39.455	2160665	40.631	8639664
32.807	2280257	32.996	2978599	33.94	701902	33.939	681986	32.375	4337900	32.354	5339995	31.871	848621	34.109	1027661	40.42	1047497	41.161	2621224
32.931	884124	33.311	8643593	34.017	975364	34.017	1073055	32.448	1340469	32.443	3638182	32.001	10136295	34.822	21634550	40.631	9791839	41.322	529715
32.994	2514495	33.384	895481	34.288	311586	34.291	253892	32.677	2599765	32.67	146732237	32.11	27187940	35.331	8763098	41.16	2544095	41.92	658877
33.311	6724043	33.772	1805422	34.824	19356080	34.823	22127693	32.741	8955419	32.743	24510023	32.23	3876494	35.452	730300	41.32	316400	42.041	1564178
33.39	810912	33.851	1451125	35.358	19173295	35.35	17102890	32.805	4919725	32.872	4149043	32.315	3307255	35.638	616413	41.92	679147	42.404	971298
33.773	1187609	33.936	978760	35.458	1763431	35.459	1811111	32.924	1049246	32.989	10350178	32.365	3532362	35.705	7984206	42.038	882432	42.967	374058
33.843	1143336	34.014	1367962	35.641	1023867	35.638	1038385	32.994	3275663	33.145	2749493	32.445	3510033	36.098	1154833	42.398	782310	43.074	410072
33.937	766902	34.115	758832	35.709	10579751	35.709	9639080	33.308	7907866	33.249	3482851	32.673	9669825	36.627	1349726	43.077	585363	43.403	558651
34.016	1314981	34.285	521081	36.084	1359055	36.082	1547575	33.387	779925	33.308	4503165	32.739	17698875	36.86	587654	43.404	557290	43.923	62208823
34.288	304098	34.823	20354659	36.63	995906	36.629	1200332	33.772	1418918	33.383	2342466	32.801	1488271	37.586	1527579	43.924	63962031	44.535	958613
34.822	21425636	35.358	20840419	36.862	588168	36.862	520209	33.843	1148848	33.552	4795190	32.923	949350	37.805	10176114	44.526	1206182	44.597	1670296
35.353	18279887	35.457	2743168	37.593	1799223	37.592	2097874	33.936	965355	33.764	3629008	32.992	9677253	37.905	3698166	44.598	457125	44.735	593230528
35.456	2048067	35.638	1678904	37.808	9183933	37.808	9041980	34.015	1392826	33.845	1486823	33.11	1192789	38.377	49952690	44.738	437142573	45.128	1401688
35.636	1033345	35.706	12407629	38.147	433533	38.145	371027	34.116	785690	33.924	1843975	33.169	2659626	39.454	1740109	45.004	1734321	45.344	2011889
35.707	9856410	36.078	2468722	38.376	44557918	38.378	50570153	34.287	500538	34.001	2582289	33.309	5998394	40.421	637512	45.111	2689124	45.446	27890577
36.083	1578271	36.628	1241451	39.457	4007495	39.456	3860738	34.823	22457482	34.106	950639	33.384	2361831	40.627	13350397	45.34	2044473	45.55	2654928
36.628	1318657	36.862	596672	40.425	1387576	40.341	838151	35.356	19738072	34.17	1127947	33.565	740190	41.157	3755998	45.442	8553375	45.79	1341938
36.86	576165	37.589	2422145	40.631	20187235	40.415	2753626	35.457	2142867	34.279	1075711	33.615	949035	41.321	384972	45.555	4970665	46.013	1061757
37.591	2006960	37.807	11281128	40.911	370843	40.631	21705603	35.64	1108980	34.342	682284	33.768	1650191	41.917	1018004	45.793	956453	46.235	6562483
37.806	8185974	38.145	528991	41.161	3459235	40.779	468856	35.707	11383159	34.426	900002	33.832	719351	42.039	621268	46.016	1216697	46.425	1012003
38.144	359065	38.376	46049259	41.326	413881	40.913	521945	36.082	1835167	34.536	854830	33.922	3369620	42.401	717496	46.229	5884639	46.484	873612
38.376	49324852	39.026	563914	41.92	1227090	41.161	3666208	36.629	1246185	34.717	698928	33.997	7354843	43.073	461567	46.423	810988	46.799	303633614
39.38	472477	39.379	464392	42.042	2816051	41.32	1888704	36.861	521140	34.818	25037686	34.186	520270	43.404	480897	46.482	735948	46.977	1684332
39.457	3578465	39.455	3947470	42.405	1723223	41.647	332742	37.59	2756312	35.368	23171063	34.276	3128903	43.921	63107227	46.798	302356565	47.598	709026
40.37	304129	39.935	320250	42.699	588060	41.689	497270	37.807	10533365	35.637	1926785	34.341	467620	44.597	3597002	47.604	699019	47.762	477415
40.423	1141996	40.371	642180	43.075	536059	41.92	1340735	38.145	480087	35.699	9061092	34.534	557694	44.733	657855697	48.041	494464	47.921	773870
40.629	18645025	40.422	1776050	43.407	665884	42.042	2920780	38.377	51803242	35.868	1771427	34.82	18920075	45.214	994190	49.003	378520	48.029	938016
40.911	358557	40.63	19843839	43.925	79513207	42.404	1744437	39.023	438376	36.054	2695353	35.346	18470926	45.346	2046087	49.328	12206380	48.439	252557
41.162	1328919	40.912	446364	44.547	951790	42.699	721864	39.456	4078324	36.127	706963	35.445	3088063	45.443	11785793	49.578	15365331	48.933	502038
41.321	520818	41.16	2801832	44.598	848611	43.076	403709	39.933	322748	36.207	1529386	35.51	2577571	45.548	2903190	51.429	8942896	48.997	653004
41.918	1338166	41.324	473173	44.733	748404442	43.407	614019	40.424	1767705	36.258	1250526	35.639	2247954	45.787	2847975	51.58	5317575	49.327	11148564
42.042	2537101	41.686	973174	44.874	104116952	43.924	78596886	40.63	20348084	36.483	737551	35.699	9256124	46.01	1035290	51.673	25525251	49.573	30085562
42.404	1484279	41.918	1570642	45.354	1930409	44.543	1065624	40.911	401216	36.626	1494910	35.866	2001961	46.234	7331600	51.824	1486501	49.948	737082
42.698	586072	42.041	2645492	45.45	30490341	44.597	782131	41.16	4221616	36.768	2031399	36.058	3042357	46.313	909852	51.933	529847	51.422	12941142
43.075	440296	42.404	1755802	45.552	2220614	44.735	843369273	41.323	643783	37.584	3593199	36.208	492019	46.424	1790575	52.202	371344	51.567	4118276
43.407	589027	42.699	741066	45.793	1630927	45.216	1673988	41.685	1022797	37.693	854145	36.26	1525954	46.483	1352640	53.384	4530283	51.675	33166660
43.924	79996610	43.074	500740	46.015	1635729	45.352	2405760	41.919	1647721	37.807	17179272	36.417	607221	46.796	315547825	53.998	888323	51.823	1521604
44.552	840544	43.404	568221	46.239	8408072	45.45	28290562	42.042	2956398	38.139	1566461	36.626	1479910	46.879	3114263	54.482	1662454	51.933	791963
44.596	746783	43.923	77650661	46.429	1961726	45.55	3399408	42.404	1814848	38.217	1321928	36.768	839749	46.973	4190127	54.69	7436711	52.59	126883
44.732	818118203	44.55	972002	46.487	1653380	45.793	2615920	42.699	590347	38.374	35254225	36.86	541814	47.591	638050			53.369	2821817
45.216	1352468	44.595	915978	46.802	394977272	46.016	2396853	43.076	595809	38.54	1639642	37.588	2108675	47.76	625443			53.471	640214
45.351	2372779	44.731	723692471	46.978	1675210	46.241	10553361	43.405	707669	39.022	3868062	37.696	712244	47.92	752118			54.214	545504
45.553	2252556	44.869	103605645	47.216	808903	46.431	2288285	43.923	76587872	39.14	425340	37.807	20607366	48.018	816051			54.488	2563837
45.792	1829781	45.351	2270253	47.521	742945	46.486	1928646	44.548	1145491	39.249	796520	38.14	684900	48.438	440208			54.688	11946609
46.016	1402876	45.448	21304866	47.604	764397	46.8	387690061	44.596	881285	39.452	4564121	38.215	334582	48.928	797866			55.167	1199399
46.252	24830049	45.55	3096778	47.763	885090	46.978	1748921	44.733	851946230	39.934	1159607	38.376	40648814	48.994	1046814			55.485	1680958
46.43	1993223	45.79	2492469	47.919	387155	47.217	838606	45.216	1329289	40.209	673048	39.024	775419	49.324	7986909
46.486	1636847	46.014	2018651	48.031	801341	47.522	938995	45.353	2271109	40.412	4310073	39.234	521950	49.57	68350294
46.799	388807437	46.237	8153170	48.326	456280	47.601	1103950	45.45	34119790	40.628	31582835	39.452	5097102	49.858	469284
46.978	842791	46.43	2374511	48.441	1188614	47.764	1199991	45.55	3330877	40.906	489367	40.412	2129387	49.935	1443096
47.218	415784	46.486	1952358	48.503	518962	47.922	705708	45.791	2435752	41.158	4531772	40.625	36757899	50.217	565039
47.521	580406	46.798	380057510	48.94	695028	48.032	825873	46.016	1821923	41.325	1737129	41.157	2853515	50.448	1233990
47.601	608014	46.98	1348629	48.999	828298	48.324	463040	46.239	7866739	41.428	4269424	41.319	576582	50.648	552170
47.763	697230	47.215	464339	49.328	7651251	48.445	1170029	46.43	2087456	41.68	1774556	41.912	3964260	51.196	527012
48.039	680414	47.52	466245	49.576	45025979	48.502	501370	46.486	1679442	41.912	3916519	42.039	710878	51.416	9364662
48.442	479445	47.599	636419	49.869	470725	48.938	759415	46.798	377233486	42.038	2694399	42.697	334284	51.678	35587776
48.941	594830	47.763	1043867	49.954	1159346	48.999	873584	46.979	1024901	42.396	1141274	43.072	353973	51.822	1142917
49.003	1035706	47.919	418379	50.224	572006	49.33	8926612	47.217	637552	42.463	2060230	43.401	629003	51.93	495662
49.33	15109245	48.031	988726	50.508	542342	49.577	40606008	47.521	829310	42.598	907092	43.921	63834353	52.099	286769
49.576	40545957	48.325	605380	50.653	1169366	49.865	532140	47.6	949281	42.697	666805	44.536	1313330	53.369	3598209
50.654	808962	48.441	1317542	51.132	221209	49.958	1154616	47.765	1195028	42.761	741764	44.593	756575	53.47	1366057
51.132	456891	48.503	531614	51.423	9057592	50.226	592373	47.921	519319	42.909	688352	44.733	617039545	54.216	832396
51.425	7466813	48.939	744717	51.676	28169277	50.508	579001	48.033	1077460	43.073	521178	45.067	591322	54.687	79022010
51.678	33071151	48.998	995652	51.827	1862940	50.653	1272970	48.324	649448	43.404	689468	45.344	1163588	55.164	2560751
51.827	1610216	49.327	11094314	51.936	1309688	51.133	595661	48.443	1337370	43.922	63481722	45.444	3113490	55.489	2000271
51.934	1235520	49.575	43369902	52.049	584860	51.426	19739629	48.502	629647	44.365	666940	45.55	2759761
52.05	709138	50.223	606466	52.204	2304479	51.679	53660097	48.939	841483	44.541	4555906	45.787	1663450
52.136	1384257	50.508	694517	52.595	502083	51.823	3835580	48.999	1052928	44.733	649764403	46.012	1129609
52.204	1935982	50.653	1248009	52.66	585282	51.933	2781108	49.329	9821677	45.07	3656569	46.233	8673144
52.596	478695	51.131	382746	53.396	4187450	52.047	1135113	49.576	42753428	45.155	2522616	46.424	2262654
52.659	585462	51.198	749490	53.477	2023404	52.204	4908574	49.868	520645	45.348	1961419	46.482	1890948
53.482	785232	51.423	8925831	54.495	3541510	52.322	1196872	49.962	1394340	45.444	18330499	46.623	1796288
54.697	35314762	51.677	32315747	54.697	43333846	52.595	842185	50.226	574506	45.547	4437956	46.796	311431487
55.171	1635625	51.825	1866426	55.172	1695758	52.659	920874	50.508	767229	45.787	2986608	46.881	3275489
55.501	2226023	51.935	1332093	55.502	2493000	52.815	847175	50.652	1189068	46.01	2674916	46.973	3322585
		52.204	2916138			53.395	5750455	51.129	441408	46.251	136456293	47.071	3515703
		52.323	796791			53.474	2407542	51.199	1862147	46.428	3270595	47.59	1250104
		52.595	500210			54.494	3149050	51.424	19633603	46.483	2471686	47.761	1023197
		52.66	600833			54.696	39554814	51.678	55821217	46.567	2384822	47.908	740362
		53.392	4874306			55.172	1315678	51.824	3499192	46.622	2681853	48.023	3777426
		53.475	2843019			55.503	2251929	51.934	2329402	46.798	314787122	48.438	1858996
		54.494	3367030					52.592	533579	46.973	4026542	48.499	1082599
		54.696	46498927					52.655	626752	47.071	3627084	48.7	436200
		55.174	2202393					53.386	5335330	47.21	1745451	48.934	690825
		55.501	3274894					53.474	2725289	47.594	1746940	48.996	837566
								53.813	3464503	47.76	1381348	49.327	10569081
								54.219	854545	47.906	921641	49.572	31562586
								54.493	3540642	48.026	2521932	49.858	456880
								54.694	45604917	48.441	995647	50.222	406611
								55.176	1987354	48.502	942010	50.65	764016
								55.497	3313334	48.702	703305	51.124	400597
										48.935	505146	51.419	7630753
										48.995	789993	51.676	26759426
										49.324	8461676	51.824	982485
										49.573	20414479	51.932	483488
										49.952	1211090	52.104	387339
										50.219	448563	53.363	3153419
										50.504	3125968	53.472	1719743
										50.646	2083400	54.215	1423416
										51.122	358302	54.501	9448431
										51.418	4322845	54.686	50869389
										51.672	18976704	55.023	2013630
										51.823	844144	55.17	2807592
										51.94	1717337	55.494	1907492
										52.104	402187
										53.307	502451
										53.475	1102973
										54.21	2114265
										54.685	50958614
										54.937	788909
										55.023	1299706
										55.167	1667064
										55.262	1423595
										55.492	1724947
	blank	wt1	wt2	wt3	wt4	wt5	can1	can2	can3	can4	can5
10.263					1000089
10.269							519987
10.274						575353
10.275									1045146
10.276				705921
10.277		1140230
10.277											595229
10.301								930990
10.305										892855
10.325			1473961
10.338	621522
10.391					810221
10.398							462834
10.404		1051426
10.405	634862
10.408						949707
10.411									822067
10.413				898340
10.417											743345
10.423								740830
10.431										743057
10.434			909169
10.593					734976
10.602		830319
10.609									723652
10.61						765131
10.612											710348
10.641					1330511
10.646							2378570
10.65		1465990
10.656						1651024
10.658	2547081
10.659									1323372
10.662				2503154
10.666								2486212
10.666											1370060
10.677										2369390
10.68			2703944
10.803					8163026
10.81		8627722
10.816							6292290
10.819						8242140
10.819									6689152
10.824				8325417
10.824											6582253
10.827	8856280
10.838								6635310
10.848			8713141
10.848										7340425
11.157					2489098
11.162		2805423
11.169							947132
11.171						2451060
11.171									1850972
11.173	2736898
11.175				2121125
11.176											1848745
11.192								878655
11.202										1282545
11.205			2871094
11.233							2000026
11.241					3243057
11.248									2861364
11.249						3347767
11.25				2422204
11.25											2937912
11.252		3098259
11.272								2041868
11.277										2480709
11.291			3430055
11.305	3969956
11.369	1725788
11.416	2722441
11.808	1233781
11.841					1948542
11.844							1121404
11.846									7063590
11.847											8501191
11.848		2018094
11.85						2314425
11.851				1631407
11.865								3084903
11.874										1327232
11.883			2244610
11.924	901223
12.177							1795586
12.179					1699098
12.186									1507779
12.187						2101730
12.189		1800861
12.189				1738882
12.191											576620
12.204								1059699
12.22			2311506
12.458	582536
12.503					7779991
12.504		6202547
12.505							5487192
12.506									7339445
12.507						7374520
12.513	543108
12.513				6446490
12.516											3024311
12.517								6601288
12.525			8117917
12.53										3578460
12.603	1410278
12.757					1895278
12.762		1954379
12.765							1438150
12.767	2335112
12.768						1589727
12.769									1571511
12.772				1677204
12.773											1565547
12.781								1279003
12.786			1822130
12.788										1620280
13.374							23193216
13.389								589939
13.478							543979
13.48					492912
13.484						714151
13.484									419176
13.488		751950
13.488				671926
13.488											505227
13.609					39511152
13.61							37871508
13.615						44142484
13.616									37315885
13.616											37323787
13.617		49596516
13.617				46161699
13.627								36347507
13.629										30055124
13.637			45462738
13.644	7763249
14.037							613526
14.039					1201436
14.042									845383
14.043						1285495
14.045		854745
14.045				1224697
14.046											624243
14.055								560880
14.065			1437312
14.262					456208
14.267		429275
14.274				447137
14.275						439309
14.389					4068673
14.391		5360313
14.398									3037414
14.399						4632902
14.401											2584920
14.402				4016383
14.419								6899055
14.421										2677713
14.465					22697469
14.467		22765799
14.473						23681469
14.476				23567025
14.476									18643570
14.477	21248147
14.478							24798075
14.48											18277331
14.491								22113086
14.496										18548362
14.498			28830278
14.618							1019710
14.621					912258
14.624						1120098
14.624									747568
14.625		874539
14.625				1002668
14.643			1106580
15.028		435024
15.034						471298
15.036				456336
15.288							11151494
15.29					14433001
15.293									11365346
15.294						15129888
15.294											12012882
15.295		15272981
15.295				16437370
15.3								10949212
15.304										12410269
15.309			15546178
15.359							2747598
15.361					889606
15.361									506630
15.364						1040757
15.365		953476
15.367								580859
15.373										1048224
15.379			1145271
15.443							1780031
15.445					2205118
15.445											1886327
15.446									1841859
15.447		2191722
15.447						2272730
15.448				2301643
15.451								1991244
15.456										2075746
15.46			2365125
15.475	1940718
15.534						596921
15.666											2184678
15.668							6833286
15.668									5740801
15.669										1127427
15.67						8467588
15.671		7130047
15.671					7082632
15.672				7153379
15.673								5818514
15.679			9726441
16.081					1370760
16.083							777506
16.084		1355648
16.087									854859
16.088	851251
16.088						1383864
16.09				1429776
16.092											781788
16.094										997962
16.102			1516556
16.105								1100993
16.309							673734
16.377											822155
16.387									1369393
16.397										2953059
16.414						1387219
16.417					1115567
16.419				1185538
16.42		1131920
16.421			1521126
16.424								1338091
16.428							1077700
16.48								1030170
16.568	1449576
16.597					972835
16.599				1028412
16.599									715030
16.6		976494
16.601						1065678
16.605										819796
16.607								798222
16.61			938887
16.622							749966
16.808							3269967
16.815					1527078
16.815									1018358
16.815											699027
16.816						1930216
16.816								1654489
16.817				1675434
16.818		1502443
16.825										453316
16.826			2147770
16.884								534447
17.065					19173378
17.068	15910379
17.068		17830140
17.068						19297021
17.069									13992875
17.07				19249746
17.07							16355101
17.07											13085195
17.076								21536676
17.079			23258786
17.079										17847440
17.216					30087022
17.216						38444458
17.217		26294525
17.217				33236625
17.218									28801720
17.218											18118822
17.224			39612250
17.224										29605492
17.225								88813849
17.248							257258335
17.34							25569620
17.341					10218702
17.341						10904806
17.341								8482488
17.342		10339459
17.342				10196818
17.344									44101795
17.345										12353615
17.345											54029387
17.347			10657502
17.372	624023
17.823					7720472
17.823									8517427
17.824		7717942
17.824				8145184
17.824						9421444
17.824							17317792
17.824											9836437
17.828										4225562
17.829								18885578
17.83			10079133
17.894											3258325
17.895									1686975
17.896										808769
17.898					3172454
17.899		3429843
17.899				3551567
17.9						4155999
17.9							4043053
17.902								4920902
17.903			4551632
18.059								1839823
18.079	1129893
18.146							2587993
18.15									2419894
18.15											2248187
18.151					2468920
18.152				1753385
18.152						2465940
18.152								4294219
18.153		2007390
18.155										2316384
18.158			3287823
18.174	672715
18.311	1146500
18.363							1119242
18.369				1895220
18.369					2003057
18.369						2346607
18.369								5106296
18.369									2492634
18.369											1742700
18.37		2241782
18.373										2582873
18.375			2657260
18.532							24380545
18.535									20847708
18.535											18690158
18.538	987315
18.538		29697792
18.538								26257495
18.539				30228597
18.539					28642247
18.539						29459446
18.541										23977446
18.542			34845874
18.628					805620
18.63		822499
18.631				838411
18.631									684657
18.632						895650
18.632											612210
18.633	568429
18.633							604522
18.638			773123
18.638								635491
18.83							3747728
18.831									2030849
18.832											1765773
18.834								5160341
18.836						3477317
18.837		3061596
18.837				2784326
18.837					2962915
18.838	699341
18.838										2936669
18.84			3327598
19.079								568340
19.164							1277380
19.174								681611
19.174									693634
19.176		838490
19.176						942409
19.177					859771
19.177											590527
19.178				865909
19.178										583287
19.179			782217
19.197	702326
19.351							3558918
19.351								7149043
19.353						4978416
19.354		4437859
19.354				4335138
19.354					4430242
19.354									3350961
19.354											2876799
19.356										6172051
19.358			5105944
19.368	2807609
19.627							2085803
19.629								1853503
19.63									980537
19.631											742736
19.632		1559973
19.632						1931037
19.633				1626920
19.633					1681961
19.635			2006731
19.635										537518
19.834							677742
19.837								1215679
19.838				337282
19.838						371462
19.839		317002
19.842			417352
19.921							349066
20.002								448183
20.004						477376
20.005				469028
20.006					465887
20.007		438618
20.008			459308
20.009										420181
20.023	405359
20.302							13683533
20.305								16732097
20.306									4183698
20.308		3112510
20.308					3369006
20.308						4088443
20.308											4937552
20.309				3348618
20.31			4432537
20.311										1843611
20.489			359701
20.665							1638788
20.671					1260537
20.671						1512506
20.671								1426853
20.672		1295153
20.672				1369064
20.673			1514270
20.673										508798
20.85							1357136
20.852								1043252
20.855											676804
20.856									661328
20.857						577449
20.858		425883
20.858				624412
20.86					475414
20.861			776540
20.918				502049
20.921		603289
20.921					345486
20.921						856234
20.922								718442
20.923			707822
20.923											437277
20.926										1839473
20.928							650990
21.135							383996
21.14									493654
21.141		588881
21.141				665893
21.141								595906
21.143						623371
21.143											463669
21.144			681071
21.144										517532
21.159	437247
21.218							9098140
21.219								9643704
21.219									6779282
21.22		7357531
21.22					8068406
21.221				7993231
21.221						8503160
21.222											2096383
21.223			8442584
21.225										1495857
21.284								4330860
21.285		5089658
21.285				5227123
21.285						5194459
21.285							4087373
21.285									4235551
21.286					5144135
21.287			5246921
21.287											4065774
21.288										4445266
21.304	4368462
21.405		4240463
21.406				4637289
21.406					4642958
21.406						5300407
21.406											2805423
21.407								8096105
21.407									4647970
21.407										2663369
21.408							6666989
21.41			4554900
21.932							708643
21.937									757248
21.938								770047
21.941		845296
21.941				938951
21.941						890408
21.942					819931
21.943			1097601
21.943										613562
21.943											776678
21.954	482222
22.025								545093
22.033		585741
22.033			617439
22.033						663582
22.035					626503
22.035									519489
22.036				664379
22.037							683369
22.039											451065
22.095							1204436
22.095								1754251
22.097									1562277
22.099		1912345
22.099					1961470
22.099						1985625
22.1			2301520
22.1				2049587
22.101											1443245
22.102										1669772
22.113	1613798
22.298								457066
22.299							435016
22.3									511966
22.3											481214
22.302		635673
22.302			657973
22.302					644519
22.302						661148
22.302										463978
22.303				672137
22.424								815584
22.438						101021
22.441			887411
22.441							583052
22.686							2008215
22.686										1617308
22.687						2414420
22.687								1042323
22.687									1616228
22.688		2320859
22.688				2601004
22.688					2396401
22.689			2700823
22.689											1592170
22.705	1080326
22.778								516254
22.784			723314
22.785					891569
22.785										661581
22.786						590076
22.786							917757
22.788				1030218
22.788									761412
22.789		563114
22.793											766865
22.813	354984
22.888							10768817
22.889		26740589
22.889						31615325
22.89			29561669
22.89				18549885
22.89					21942798
22.89									17905257
22.892											14289804
22.894										46910450
22.9								81765030
23.033							1030435
23.127									1095707
23.13		2148880
23.13				2289606
23.13						2449034
23.131			2716488
23.131					2259626
23.132							3917261
23.133										1556494
23.136								5160574
23.244								1768293
23.247							2198227
23.262			1213951
23.264						881183
23.266				893083
23.267										846034
23.268		819495
23.268					723891
23.436								1562770
23.438							1429976
23.443			2527041
23.444						1901526
23.445		1830028
23.445				1927399
23.446					1683922
23.446									886188
23.448										1478261
23.451											894936
23.587										9832694
23.589							27107602
23.59									26604909
23.59											16936261
23.591								22995707
23.592		31183928
23.592				32947581
23.592					30358758
23.592						34709809
23.593			34474779
23.634	552844
23.662							7754648
23.662								7807324
23.663									4238073
23.665		5149645
23.665			6286782
23.665				5651086
23.665					5330236
23.665						5707989
23.666										1097989
23.667											899923
23.893										6261387
23.897									11204243
23.899								19902815
23.9											7101515
23.901						22900744
23.902		18868691
23.902					18127200
23.903			24388414
23.903				21098238
23.904							20280534
23.951										1436763
24.083		4457648
24.083						4959690
24.083								5585186
24.083									3294526
24.084				4702457
24.085			5118315
24.085					4325295
24.085							5973099
24.086										3922261
24.086											2794766
24.098	723977
24.208		2758764
24.208						2057276
24.208							2180921
24.208									2087948
24.209				2806647
24.209								1969413
24.21			4046081
24.21					2260710
24.211											925949
24.249								1212171
24.253						850541
24.265										651548
24.272											499305
24.666								941653
24.669							347756
24.673			639976
24.674						520691
24.676		284401
24.676									487725
24.678										287137
24.688											348168
24.774								578688
24.776							491375
24.778			763022
24.78				709473
24.783		555081
24.783					504219
24.826						4234234
24.826										723923
24.869								1069890
24.871				1658016
24.871									1107470
24.872		1815537
24.872			2212183
24.872					1534748
24.874							1228438
24.876											587328
24.941								1021677
24.955									772187
24.97			990095
24.97						700110
25.049							730862
25.051								832117
25.052									399305
25.053			791217
25.053						688331
25.054		644979
25.054					569456
25.055				662198
25.056											606230
25.222		470687
25.222					488558
25.222									381104
25.223				732444
25.223						588435
25.227			838253
25.227										388531
25.233							1959355
25.234								2205706
25.272			956166
25.274		522631
25.274						757821
25.275				778502
25.275					653533
25.408									3834922
25.411		7197247
25.411					7120225
25.411										4962713
25.411											1168507
25.412				8281213
25.413						9149860
25.414			10275676
25.421							13982832
25.422								14805440
25.588						2198570
25.589			3144215
25.589					1913558
25.589								2519909
25.591		2144367
25.591				1806934
25.594									959746
25.595										1379095
25.601											546261
25.627							6793474
25.652										2791418
25.653								6310233
25.654			3648542
25.654					2865211
25.655						3159929
25.656									900159
25.657		2664439
25.657				3031197
25.823								2044266
25.825							1681399
25.828						1807269
25.829			1937369
25.83		1543049
25.83				1756913
25.83					1506169
25.831										1061974
25.833									507584
25.836											676984
26.013								12638183
26.014							10775859
26.017						16593896
26.017									6207171
26.018		13679033
26.018			17846340
26.018				15596864
26.019					14649331
26.019										2796877
26.022											2603203
26.091							2379182
26.091									1723378
26.092		1751305
26.093			2723127
26.093				2123877
26.093					1906621
26.093						2268314
26.093								3056726
26.096											622470
26.098										444517
26.145									426547
26.147											437386
26.181							2265470
26.193				1365796
26.194			2235012
26.196								2169423
26.197						2072140
26.201					1938437
26.204		2258401
26.204									815167
26.207										1764008
26.216											608576
26.398							437012
26.409								451871
26.726								1114737
26.728			1075685
26.73						807886
26.735		805866
26.885							589549
27.113									5129389
27.115										5436395
27.116		11620939
27.116			17207591
27.116					15593992
27.118				17070413
27.118						19073669
27.119											683934
27.123							34848565
27.132								46103283
27.233							646516
27.238								608739
27.24			488415
27.241				471486
27.241						539454
27.242		314996
27.242					456859
27.314							490040
27.314								573563
27.315			1130260
27.315						687187
27.315									463598
27.316		624303
27.317				624354
27.317					696749
27.32											280483
27.393							6276752
27.394								6424854
27.395		7345293
27.395			8128727
27.395						7881523
27.395									5876334
27.395										6301065
27.396				7805848
27.396					7622179
27.398											5562524
27.407	6586170
27.499							571718
27.74										825590
27.742							2626626
27.744								2831092
27.749						1804910
27.75			1889985
27.752									769519
27.753					1535057
27.754		1135481
27.754				1542706
27.821							686225
27.825								2594901
27.831			2412187
27.833						1178315
27.834		821818
27.834					947081
27.841										1654067
27.853				2060557
27.857									1897851
27.858							1140616
27.865											1127566
27.869		816596
27.87						784088
27.874					794543
27.958								767939
27.962			577652
27.964		388296
27.965									381412
27.966					408849
27.966						473489
27.967				446502
28.007							1160481
28.007								773892
28.015						740320
28.015									1122671
28.016			842699
28.016				678397
28.017		565310
28.017					616239
28.02											504810
28.023										365717
28.147								704532
28.23							6718961
28.312								756135
28.315							21393516
28.318									514396
28.319			732712
28.32		517090
28.32				309357
28.32					583854
28.32						765474
28.324											764387
28.327										407551
28.375							1970363
28.516								624676
28.634								520284
28.839							3860756
28.839								4685400
28.843			2240041
28.843					1800144
28.844		1885022
28.844						2350614
28.844									1464902
28.845				2060659
28.848											919862
28.849										1315260
28.993								998886
28.994							835607
29.005			544469
29.006						493196
29.006									359020
29.009		387886
29.147								21148194
29.156							59184087
29.156									36738660
29.157										13715240
29.158			57013060
29.158					52225439
29.158						55259745
29.158											27195862
29.159		49003878
29.159				56553036
29.22								3143390
29.226							2401326
29.229						2485563
29.234			2364763
29.234				1741923
29.235		2068461
29.235									1669038
29.237										1678696
29.238					1906655
29.245											1077106
29.254	612626
29.365									1370009
29.366	618908
29.368							4734786
29.368										1119864
29.369								6898429
29.371		6223766
29.371			7817202
29.371						7615899
29.372				7162859
29.372					6976184
29.438							957538
29.582								1474161
29.6							1929892
29.602						586487
29.603									500801
29.605		534588
29.605			618191
29.605				307875
29.606					415996
29.61											499732
29.814							1220155
29.816								873257
29.82			363444
29.82						705566
29.822				520779
29.822					352868
29.826		580440
29.86									475476
29.863										493286
30.004								369411
30.006									580886
30.007				387751
30.089								1004236
30.097							1199390
30.109						609029
30.11			625410
30.112					795713
30.117										427612
30.214								1258716
30.248							999832
30.363			31322063
30.363				27115342
30.363					26538427
30.363						34984871
30.363									29380004
30.363										20793827
30.364		32021163
30.364											18395318
30.368							77226223
30.387								172035270
30.466								1142746
30.56							770775
30.609								2279923
30.611						1269625
30.611									1102539
30.612			1512121
30.612				1046565
30.612					999818
30.612							1691906
30.613		1075801
30.616											611637
30.755										377511
30.76					507859
30.761		524900
30.762				459811
30.763			597441
30.764						542427
30.768								751203
30.958							2730660
30.959			2827133
30.959						3361565
30.96		3286668
30.96					3181591
30.96								2910400
30.96									2965425
30.96											2119194
30.961				2860043
30.961										1804529
30.969	1973120
31.214							26048905
31.216								84104256
31.221									24226529
31.223			22972419
31.223						20800236
31.223										29809951
31.224											21742362
31.225		19881209
31.226				13815178
31.226					16199793
31.317								6695365
31.321									1568164
31.321											2706082
31.324							3661971
31.327										1637062
31.328				1527871
31.329		1125376
31.329			1377483
31.329						1570601
31.331					1185916
31.494							4512652
31.499								4761372
31.504						5897277
31.507			3944671
31.507										2194483
31.508		3191233
31.508									2798563
31.508											4780057
31.509				2655138
31.51					2341388
31.661									25730548
31.662		32630840
31.662			39595657
31.662							37985235
31.663					36125604
31.663						41898198
31.663										22406296
31.664				37446440
31.664								47200336
31.664											20421649
31.775							2304974
31.78								1407042
31.785									469851
31.787											699097
31.788						1489810
31.789										565082
31.79			1394906
31.792		1181686
31.793					1007254
31.794				900735
31.86							4021330
31.869		1561217
31.871								848621
31.879										518671
31.88			952192
31.881						909395
31.895					595282
31.989							12313713
32.001								10136295
32.005						14762609
32.006			12785918
32.006									5939959
32.007											9109209
32.008		11914043
32.008				11011257
32.008					10536164
32.009										8135438
32.11								27187940
32.111									15405745
32.112							22288449
32.114			20107298
32.114						20007659
32.114										7080449
32.115		14097665
32.115											7372132
32.116				17430132
32.116					18216934
32.229							3415166
32.23								3876494
32.23									1817604
32.232		3054283
32.232			3360098
32.232				2307355
32.232					2611972
32.232						3435543
32.233										1232610
32.233											2197156
32.307											971060
32.308										405687
32.309					2042433
32.31							3715647
32.312		1851406
32.312									1760719
32.313			2680302
32.314				2108216
32.314						2515195
32.315								3307255
32.354							5339995
32.365								3532362
32.375			3971087
32.375						4337900
32.375									1821013
32.376		3470554
32.378				3156050
32.379					3099770
32.379										1470612
32.379											2261908
32.443							3638182
32.445								3510033
32.447									693233
32.448						1340469
32.449		1067580
32.449			1513296
32.451				867611
32.67							146732237
32.673								9669825
32.675									1292554
32.677		1839794
32.677			2421791
32.677					1736652
32.677						2599765
32.677											2055420
32.678										1827771
32.679				1430566
32.739								17698875
32.74									8211064
32.741			9374271
32.741						8955419
32.742		7023869
32.743					6606171
32.743							24510023
32.743										982831
32.743											3413773
32.744				6649994
32.801								1488271
32.803									4444770
32.805						4919725
32.807		2280257
32.807					5832250
32.807											4801012
32.808			1618499
32.809				1561440
32.81										4009217
32.822	6889227
32.872							4149043
32.923								949350
32.923									509755
32.924						1049246
32.926			1066774
32.928				380772
32.928					486566
32.931		884124
32.989							10350178
32.992								9677253
32.993									1438137
32.994		2514495
32.994						3275663
32.995										2086422
32.996			2978599
32.996				2213625
32.997					2057755
32.998											637832
33.11								1192789
33.145							2749493
33.169								2659626
33.174											2157612
33.18									1859152
33.18										987525
33.249							3482851
33.304									3352944
33.305										963131
33.308						7907866
33.308							4503165
33.309								5998394
33.31					4471555
33.31											2087900
33.311		6724043
33.311			8643593
33.311				4630329
33.383							2342466
33.384			895481
33.384								2361831
33.385									867448
33.387						779925
33.389											668891
33.39		810912
33.552							4795190
33.565								740190
33.565									467310
33.566											393831
33.615								949035
33.764							3629008
33.768								1650191
33.772			1805422
33.772						1418918
33.772									515696
33.772										1253967
33.773		1187609
33.773					1142553
33.774				1076086
33.775											260504
33.822											503927
33.826									767186
33.832								719351
33.842					1017870
33.843		1143336
33.843						1148848
33.845							1486823
33.846				1133723
33.851			1451125
33.922								3369620
33.924							1843975
33.931											727599
33.932									1077375
33.936			978760
33.936						965355
33.937		766902
33.939					681986
33.94				701902
33.942										878695
33.997								7354843
34.001							2582289
34.007									2364135
34.008											1978008
34.014			1367962
34.015						1392826
34.016		1314981
34.017				975364
34.017					1073055
34.021										1437144
34.106							950639
34.109									1027661
34.11											390900
34.115			758832
34.116						785690
34.17							1127947
34.186								520270
34.276								3128903
34.279							1075711
34.285			521081
34.287						500538
34.288		304098
34.288				311586
34.291					253892
34.295										725572
34.341								467620
34.342							682284
34.426							900002
34.534								557694
34.536							854830
34.717							698928
34.818							25037686
34.82								18920075
34.822	11961824
34.822		21425636
34.822									21634550
34.822										13253730
34.823			20354659
34.823					22127693
34.823						22457482
34.823											16669496
34.824				19356080
35.331									8763098
35.335											8397052
35.337										8026316
35.346								18470926
35.35					17102890
35.353		18279887
35.356						19738072
35.358			20840419
35.358				19173295
35.368							23171063
35.445								3088063
35.452									730300
35.452											659739
35.456		2048067
35.457			2743168
35.457						2142867
35.457										1922026
35.458				1763431
35.459					1811111
35.465	3397805
35.51								2577571
35.636		1033345
35.637							1926785
35.638			1678904
35.638					1038385
35.638									616413
35.639								2247954
35.64						1108980
35.641				1023867
35.642										496122
35.699							9061092
35.699								9256124
35.705									7984206
35.706			12407629
35.707		9856410
35.707						11383159
35.707											9268398
35.709				10579751
35.709					9639080
35.71										3905487
35.866								2001961
35.868							1771427
36.054							2695353
36.058								3042357
36.072										994866
36.078			2468722
36.082					1547575
36.082						1835167
36.083		1578271
36.084				1359055
36.09											1033269
36.098									1154833
36.127							706963
36.207							1529386
36.208								492019
36.258							1250526
36.26								1525954
36.417								607221
36.483							737551
36.626							1494910
36.626								1479910
36.627									1349726
36.628		1318657
36.628			1241451
36.629					1200332
36.629						1246185
36.629										744461
36.629											949989
36.63				995906
36.768							2031399
36.768								839749
36.86		576165
36.86								541814
36.86									587654
36.861						521140
36.862			596672
36.862				588168
36.862					520209
36.862										474059
36.862											503960
37.577											4042355
37.582										610936
37.584							3593199
37.586									1527579
37.588								2108675
37.589			2422145
37.59						2756312
37.591		2006960
37.592					2097874
37.593				1799223
37.693							854145
37.696								712244
37.805									10176114
37.805										5201643
37.806		8185974
37.807			11281128
37.807						10533365
37.807							17179272
37.807								20607366
37.808				9183933
37.808					9041980
37.809											20468279
37.905									3698166
38.051	662465
38.139							1566461
38.14								684900
38.144		359065
38.145			528991
38.145					371027
38.145						480087
38.147				433533
38.215								334582
38.217							1321928
38.372	20696853
38.374							35254225
38.374										29134535
38.376		49324852
38.376			46049259
38.376				44557918
38.376								40648814
38.376											38617460
38.377						51803242
38.377									49952690
38.378					50570153
38.54							1639642
39.022							3868062
39.023						438376
39.024								775419
39.026			563914
39.027										721522
39.14							425340
39.234								521950
39.249							796520
39.379			464392
39.38		472477
39.452							4564121
39.452								5097102
39.454									1740109
39.455			3947470
39.455										2160665
39.456					3860738
39.456						4078324
39.456											1405913
39.457		3578465
39.457				4007495
39.544	406517
39.933						322748
39.934							1159607
39.935			320250
40.209							673048
40.341					838151
40.37		304129
40.371			642180
40.412							4310073
40.412								2129387
40.415					2753626
40.42										1047497
40.421									637512
40.422			1776050
40.423	339292
40.423		1141996
40.424						1767705
40.425				1387576
40.625								36757899
40.627									13350397
40.628							31582835
40.629		18645025
40.63			19843839
40.63						20348084
40.631				20187235
40.631					21705603
40.631										9791839
40.631											8639664
40.779					468856
40.906							489367
40.911		358557
40.911				370843
40.911						401216
40.912			446364
40.913					521945
41.157								2853515
41.157									3755998
41.158							4531772
41.16			2801832
41.16						4221616
41.16										2544095
41.161				3459235
41.161					3666208
41.161											2621224
41.162		1328919
41.173	4100926
41.319								576582
41.32					1888704
41.32										316400
41.321		520818
41.321									384972
41.322											529715
41.323						643783
41.324			473173
41.325							1737129
41.326				413881
41.333	1624358
41.428							4269424
41.647					332742
41.68							1774556
41.685						1022797
41.686			973174
41.689					497270
41.912							3916519
41.912								3964260
41.917									1018004
41.918		1338166
41.918			1570642
41.919						1647721
41.92				1227090
41.92					1340735
41.92										679147
41.92											658877
42.038							2694399
42.038										882432
42.039								710878
42.039									621268
42.041			2645492
42.041											1564178
42.042		2537101
42.042				2816051
42.042					2920780
42.042						2956398
42.396							1141274
42.398										782310
42.401									717496
42.404		1484279
42.404			1755802
42.404					1744437
42.404						1814848
42.404											971298
42.405				1723223
42.463							2060230
42.598							907092
42.697							666805
42.697								334284
42.698		586072
42.699			741066
42.699				588060
42.699					721864
42.699						590347
42.761							741764
42.909							688352
42.967											374058
43.072								353973
43.073							521178
43.073									461567
43.074			500740
43.074											410072
43.075		440296
43.075				536059
43.076					403709
43.076						595809
43.077										585363
43.401								629003
43.403											558651
43.404			568221
43.404							689468
43.404									480897
43.404										557290
43.405						707669
43.407		589027
43.407				665884
43.407					614019
43.917	1134766
43.921								63834353
43.921									63107227
43.922							63481722
43.923			77650661
43.923						76587872
43.923											62208823
43.924		79996610
43.924					78596886
43.924										63962031
43.925				79513207
44.365							666940
44.526										1206182
44.535											958613
44.536								1313330
44.541							4555906
44.543					1065624
44.547				951790
44.548						1145491
44.55			972002
44.552		840544
44.593								756575
44.595			915978
44.596		746783
44.596						881285
44.597					782131
44.597									3597002
44.597											1670296
44.598				848611
44.598										457125
44.731			723692471
44.732		818118203
44.733				748404442
44.733						851946230
44.733							649764403
44.733								617039545
44.733									657855697
44.735					843369273
44.735											593230528
44.738										437142573
44.869			103605645
44.874				104116952
45.004										1734321
45.067								591322
45.07							3656569
45.111										2689124
45.128											1401688
45.155							2522616
45.214									994190
45.216		1352468
45.216					1673988
45.216						1329289
45.34										2044473
45.344								1163588
45.344											2011889
45.346									2046087
45.348							1961419
45.351		2372779
45.351			2270253
45.352					2405760
45.353						2271109
45.354				1930409
45.442										8553375
45.443									11785793
45.444							18330499
45.444								3113490
45.446											27890577
45.448			21304866
45.45				30490341
45.45					28290562
45.45						34119790
45.547							4437956
45.548									2903190
45.55			3096778
45.55					3399408
45.55						3330877
45.55								2759761
45.55											2654928
45.552				2220614
45.553		2252556
45.555										4970665
45.787							2986608
45.787								1663450
45.787									2847975
45.79			2492469
45.79											1341938
45.791						2435752
45.792		1829781
45.793				1630927
45.793					2615920
45.793										956453
46.01							2674916
46.01									1035290
46.012								1129609
46.013											1061757
46.014			2018651
46.015				1635729
46.016		1402876
46.016					2396853
46.016						1821923
46.016										1216697
46.229										5884639
46.233								8673144
46.234									7331600
46.235											6562483
46.237			8153170
46.239				8408072
46.239						7866739
46.241					10553361
46.251							136456293
46.252		24830049
46.313									909852
46.423										810988
46.424								2262654
46.424									1790575
46.425											1012003
46.428							3270595
46.429				1961726
46.43		1993223
46.43			2374511
46.43						2087456
46.431					2288285
46.482								1890948
46.482										735948
46.483							2471686
46.483									1352640
46.484											873612
46.486		1636847
46.486			1952358
46.486					1928646
46.486						1679442
46.487				1653380
46.567							2384822
46.622							2681853
46.623								1796288
46.724	2723494
46.796								311431487
46.796									315547825
46.798			380057510
46.798						377233486
46.798							314787122
46.798										302356565
46.799		388807437
46.799											303633614
46.8					387690061
46.802				394977272
46.879									3114263
46.881								3275489
46.973							4026542
46.973								3322585
46.973									4190127
46.977											1684332
46.978		842791
46.978				1675210
46.978					1748921
46.979						1024901
46.98			1348629
47.071							3627084
47.071								3515703
47.21							1745451
47.215			464339
47.216				808903
47.217					838606
47.217						637552
47.218		415784
47.52			466245
47.521		580406
47.521				742945
47.521						829310
47.522					938995
47.59								1250104
47.591									638050
47.594							1746940
47.598											709026
47.599			636419
47.6						949281
47.601		608014
47.601					1103950
47.604				764397
47.604										699019
47.76							1381348
47.76									625443
47.761								1023197
47.762											477415
47.763		697230
47.763			1043867
47.763				885090
47.764					1199991
47.765						1195028
47.906							921641
47.908								740362
47.919			418379
47.919				387155
47.92									752118
47.921						519319
47.921											773870
47.922					705708
48.018									816051
48.023								3777426
48.026							2521932
48.029											938016
48.031			988726
48.031				801341
48.032					825873
48.033						1077460
48.039		680414
48.041										494464
48.324					463040
48.324						649448
48.325			605380
48.326				456280
48.438								1858996
48.438									440208
48.439											252557
48.441			1317542
48.441				1188614
48.441							995647
48.442		479445
48.443						1337370
48.445					1170029
48.499								1082599
48.502					501370
48.502						629647
48.502							942010
48.503			531614
48.503				518962
48.7								436200
48.702							703305
48.928									797866
48.933											502038
48.934								690825
48.935							505146
48.938					759415
48.939			744717
48.939						841483
48.94				695028
48.941		594830
48.994									1046814
48.995							789993
48.996								837566
48.997											653004
48.998			995652
48.999				828298
[truncated: 199 more rows]

## Sheet: RT reduction
		wt1	wt2	wt3	wt4	wt5	can21	can26	can38	can5	can8
	10.275				1000089
	10.275						519987
	10.275					575353
	10.275								1045146
	10.275			705921
	10.275	1140230
	10.275										595229
	10.275							930990
	10.275									892855
	10.275		1473961
	10.593				734976
	10.593	830319
	10.593								723652
	10.593					765131
	10.593										710348
	12.187						1795586
	12.187				1699098
	12.187								1507779
	12.187					2101730
	12.187	1800861
	12.187			1738882
	12.187										576620
	12.187							1059699
	12.187		2311506
	12.506				7779991
	12.506	6202547
	12.506						5487192
	12.506								7339445
	12.506					7374520
	12.506			6446490
	12.506										3024311
	12.506							6601288
	12.506		8117917
	12.506									3578460
	13.484						543979
	13.484				492912
	13.484					714151
	13.484								419176
	13.484	751950
	13.484			671926
	13.484										505227
	13.617				39511152
	13.617						37871508
	13.617					44142484
	13.617								37315885
	13.617										37323787
	13.617	49596516
	13.617			46161699
	13.617							36347507
	13.617									30055124
	13.617		45462738
	14.043						613526
	14.043				1201436
	14.043								845383
	14.043					1285495
	14.043	854745
	14.043			1224697
	14.043										624243
	14.043							560880
	14.043		1437312
	14.274				456208
	14.274	429275
	14.274			447137
	14.274					439309
	14.389				4068673
	14.389	5360313
	14.389								3037414
	14.389					4632902
	14.389										2584920
	14.389			4016383
	14.389							6899055
	14.389									2677713
	14.624						1019710
	14.624				912258
	14.624					1120098
	14.624								747568
	14.624	874539
	14.624			1002668
	14.624		1106580
	15.028	435024
	15.028					471298
	15.028			456336
	15.294						11151494
	15.294				14433001
	15.294								11365346
	15.294					15129888
	15.294										12012882
	15.294	15272981
	15.294			16437370
	15.294							10949212
	15.294									12410269
	15.294		15546178
	15.364						2747598
	15.364				889606
	15.364								506630
	15.364					1040757
	15.364	953476
	15.364							580859
	15.364									1048224
	15.364		1145271
	15.668										2184678
	15.668						6833286
	15.668								5740801
	15.668									1127427
	15.668					8467588
	15.668	7130047
	15.668				7082632
	15.668			7153379
	15.668							5818514
	15.668		9726441
	16.417										822155
	16.417								1369393
	16.417									2953059
	16.417					1387219
	16.417				1115567
	16.417			1185538
	16.417	1131920
	16.417		1521126
	16.417							1338091
	16.417						1077700
	16.6				972835
	16.6			1028412
	16.6								715030
	16.6	976494
	16.6					1065678
	16.6									819796
	16.6							798222
	16.6		938887
	16.6						749966
	16.815						3269967
	16.815				1527078
	16.815								1018358
	16.815										699027
	16.815					1930216
	16.815							1654489
	16.815			1675434
	16.815	1502443
	16.815									453316
	16.815		2147770
	17.217				30087022
	17.217					38444458
	17.217	26294525
	17.217			33236625
	17.217								28801720
	17.217										18118822
	17.217		39612250
	17.217									29605492
	17.217							88813849
	17.217						257258335
	17.342						25569620
	17.342				10218702
	17.342					10904806
	17.342							8482488
	17.342	10339459
	17.342			10196818
	17.342								44101795
	17.342									12353615
	17.342										54029387
	17.342		10657502
	17.824				7720472
	17.824								8517427
	17.824	7717942
	17.824			8145184
	17.824					9421444
	17.824						17317792
	17.824										9836437
	17.824									4225562
	17.824							18885578
	17.824		10079133
	17.899										3258325
	17.899								1686975
	17.899									808769
	17.899				3172454
	17.899	3429843
	17.899			3551567
	17.899					4155999
	17.899						4043053
	17.899							4920902
	17.899		4551632
	18.15						2587993
	18.15								2419894
	18.15										2248187
	18.15				2468920
	18.15			1753385
	18.15					2465940
	18.15							4294219
	18.15	2007390
	18.15									2316384
	18.15		3287823
	18.369						1119242
	18.369			1895220
	18.369				2003057
	18.369					2346607
	18.369							5106296
	18.369								2492634
	18.369										1742700
	18.369	2241782
	18.369									2582873
	18.369		2657260
	18.538						24380545
	18.538								20847708
	18.538										18690158
	18.538	29697792
	18.538							26257495
	18.538			30228597
	18.538				28642247
	18.538					29459446
	18.538									23977446
	18.538		34845874
	18.836						3747728
	18.836								2030849
	18.836										1765773
	18.836							5160341
	18.836					3477317
	18.836	3061596
	18.836			2784326
	18.836				2962915
	18.836									2936669
	18.836		3327598
	19.63						2085803
	19.63							1853503
	19.63								980537
	19.63										742736
	19.63	1559973
	19.63					1931037
	19.63			1626920
	19.63				1681961
	19.63		2006731
	19.63									537518
	19.838						677742
	19.838							1215679
	19.838			337282
	19.838					371462
	19.838	317002
	19.838		417352
	20.308						13683533
	20.308							16732097
	20.308								4183698
	20.308	3112510
	20.308				3369006
	20.308					4088443
	20.308										4937552
	20.308			3348618
	20.308		4432537
	20.308									1843611
	20.671						1638788
	20.671				1260537
	20.671					1512506
	20.671							1426853
	20.671	1295153
	20.671			1369064
	20.671		1514270
	20.671									508798
	20.855						1357136
	20.855							1043252
	20.855										676804
	20.855								661328
	20.855					577449
	20.855	425883
	20.855			624412
	20.855				475414
	20.855		776540
	20.922			502049
	20.922	603289
	20.922				345486
	20.922					856234
	20.922							718442
	20.922		707822
	20.922										437277
	20.922									1839473
	20.922						650990
	21.22						9098140
	21.22							9643704
	21.22								6779282
	21.22	7357531
	21.22				8068406
	21.22			7993231
	21.22					8503160
	21.22										2096383
	21.22		8442584
	21.22									1495857
	21.406	4240463
	21.406			4637289
	21.406				4642958
	21.406					5300407
	21.406										2805423
	21.406							8096105
	21.406								4647970
	21.406									2663369
	21.406						6666989
	21.406		4554900
	22.033							545093
	22.033	585741
	22.033		617439
	22.033					663582
	22.033				626503
	22.033								519489
	22.033			664379
	22.033						683369
	22.033										451065
	22.3							457066
	22.3						435016
	22.3								511966
	22.3										481214
	22.3	635673
	22.3		657973
	22.3				644519
	22.3					661148
	22.3									463978
	22.3			672137
	22.89						10768817
	22.89	26740589
	22.89					31615325
	22.89		29561669
	22.89			18549885
	22.89				21942798
	22.89								17905257
	22.89										14289804
	22.89									46910450
	22.89							81765030
	23.13								1095707
	23.13	2148880
	23.13			2289606
	23.13					2449034
	23.13		2716488
	23.13				2259626
	23.13						3917261
	23.13									1556494
	23.13							5160574
	23.266							1768293
	23.266						2198227
	23.266		1213951
	23.266					881183
	23.266			893083
	23.266									846034
	23.266	819495
	23.266				723891
	23.444							1562770
	23.444						1429976
	23.444		2527041
	23.444					1901526
	23.444	1830028
	23.444			1927399
	23.444				1683922
	23.444								886188
	23.444									1478261
	23.444										894936
	23.591									9832694
	23.591						27107602
	23.591								26604909
	23.591										16936261
	23.591							22995707
	23.591	31183928
	23.591			32947581
	23.591				30358758
	23.591					34709809
	23.591		34474779
	23.665						7754648
	23.665							7807324
	23.665								4238073
	23.665	5149645
	23.665		6286782
	23.665			5651086
	23.665				5330236
	23.665					5707989
	23.665									1097989
	23.665										899923
	23.9									6261387
	23.9								11204243
	23.9							19902815
	23.9										7101515
	23.9					22900744
	23.9	18868691
	23.9				18127200
	23.9		24388414
	23.9			21098238
	23.9						20280534
	24.085	4457648
	24.085					4959690
	24.085							5585186
	24.085								3294526
	24.085			4702457
	24.085		5118315
	24.085				4325295
	24.085						5973099
	24.085									3922261
	24.085										2794766
	24.209	2758764
	24.209					2057276
	24.209						2180921
	24.209								2087948
	24.209			2806647
	24.209							1969413
	24.209		4046081
	24.209				2260710
	24.209										925949
	24.676							941653
	24.676						347756
	24.676		639976
	24.676					520691
	24.676	284401
	24.676								487725
	24.676									287137
	24.676										348168
	24.872							1069890
	24.872			1658016
	24.872								1107470
	24.872	1815537
	24.872		2212183
	24.872				1534748
	24.872						1228438
	24.872										587328
	25.054						730862
	25.054							832117
	25.054								399305
	25.054		791217
	25.054					688331
	25.054	644979
	25.054				569456
	25.054			662198
	25.054										606230
	25.227	470687
	25.227				488558
	25.227								381104
	25.227			732444
	25.227					588435
	25.227		838253
	25.227									388531
	25.227						1959355
	25.227							2205706
	25.274		956166
	25.274	522631
	25.274					757821
	25.274			778502
	25.274				653533
	25.411								3834922
	25.411	7197247
	25.411				7120225
	25.411									4962713
	25.411										1168507
	25.411			8281213
	25.411					9149860
	25.411		10275676
	25.411						13982832
	25.411							14805440
	25.591					2198570
	25.591		3144215
	25.591				1913558
	25.591							2519909
	25.591	2144367
	25.591			1806934
	25.591								959746
	25.591									1379095
	25.591										546261
	25.655									2791418
	25.655							6310233
	25.655		3648542
	25.655				2865211
	25.655					3159929
	25.655								900159
	25.655	2664439
	25.655			3031197
	25.83							2044266
	25.83						1681399
	25.83					1807269
	25.83		1937369
	25.83	1543049
	25.83			1756913
	25.83				1506169
	25.83									1061974
	25.83								507584
	25.83										676984
	26.018							12638183
	26.018						10775859
	26.018					16593896
	26.018								6207171
	26.018	13679033
	26.018		17846340
	26.018			15596864
	26.018				14649331
	26.018									2796877
	26.018										2603203
	26.093						2379182
	26.093								1723378
	26.093	1751305
	26.093		2723127
	26.093			2123877
	26.093				1906621
	26.093					2268314
	26.093							3056726
	26.093										622470
	26.093									444517
	26.201						2265470
	26.201			1365796
	26.201		2235012
	26.201							2169423
	26.201					2072140
	26.201				1938437
	26.201	2258401
	26.201								815167
	26.201									1764008
	26.201										608576
	27.116								5129389
	27.116									5436395
	27.116	11620939
	27.116		17207591
	27.116				15593992
	27.116			17070413
	27.116					19073669
	27.116										683934
	27.116						34848565
	27.116							46103283
	27.241						646516
	27.241							608739
	27.241		488415
	27.241			471486
	27.241					539454
	27.241	314996
	27.241				456859
	27.316						490040
	27.316							573563
	27.316		1130260
	27.316					687187
	27.316								463598
	27.316	624303
	27.316			624354
	27.316				696749
	27.316										280483
	27.75									825590
	27.75						2626626
	27.75							2831092
	27.75					1804910
	27.75		1889985
	27.75								769519
	27.75				1535057
	27.75	1135481
	27.75			1542706
	27.965							767939
	27.965		577652
	27.965	388296
	27.965								381412
	27.965				408849
	27.965					473489
	27.965			446502
	28.015						1160481
	28.015							773892
	28.015					740320
	28.015								1122671
	28.015		842699
	28.015			678397
	28.015	565310
	28.015				616239
	28.015										504810
	28.015									365717
	28.32							756135
	28.32						21393516
	28.32								514396
	28.32		732712
	28.32	517090
	28.32			309357
	28.32				583854
	28.32					765474
	28.32										764387
	28.32									407551
	28.844						3860756
	28.844							4685400
	28.844		2240041
	28.844				1800144
	28.844	1885022
	28.844					2350614
	28.844								1464902
	28.844			2060659
	28.844										919862
	28.844									1315260
	29.157							21148194
	29.157						59184087
	29.157								36738660
	29.157									13715240
	29.157		57013060
	29.157				52225439
	29.157					55259745
	29.157										27195862
	29.157	49003878
	29.157			56553036
	29.234							3143390
	29.234						2401326
	29.234					2485563
	29.234		2364763
	29.234			1741923
	29.234	2068461
	29.234								1669038
	29.234									1678696
	29.234				1906655
	29.234										1077106
	29.368								1370009
	29.368						4734786
	29.368									1119864
	29.368							6898429
	29.368	6223766
	29.368		7817202
	29.368					7615899
	29.368			7162859
	29.368				6976184
	29.605							1474161
	29.605						1929892
	29.605					586487
	29.605								500801
	29.605	534588
	29.605		618191
	29.605			307875
	29.605				415996
	29.605										499732
	30.11							1004236
	30.11						1199390
	30.11					609029
	30.11		625410
	30.11				795713
	30.11									427612
	30.363		31322063
	30.363			27115342
	30.363				26538427
	30.363					34984871
	30.363								29380004
	30.363									20793827
	30.363	32021163
	30.363										18395318
	30.363						77226223
	30.363							172035270
	30.612							2279923
	30.612					1269625
	30.612								1102539
	30.612		1512121
	30.612			1046565
	30.612				999818
	30.612						1691906
	30.612	1075801
	30.612										611637
	31.224						26048905
	31.224							84104256
	31.224								24226529
	31.224		22972419
	31.224					20800236
	31.224									29809951
	31.224										21742362
	31.224	19881209
	31.224			13815178
	31.224				16199793
	31.328							6695365
	31.328								1568164
	31.328										2706082
	31.328						3661971
	31.328									1637062
	31.328			1527871
	31.328	1125376
	31.328		1377483
	31.328					1570601
	31.328				1185916
	31.507						4512652
	31.507							4761372
	31.507					5897277
	31.507		3944671
	31.507									2194483
	31.507	3191233
	31.507								2798563
	31.507										4780057
	31.507			2655138
	31.507				2341388
	31.663								25730548
	31.663	32630840
	31.663		39595657
	31.663						37985235
	31.663				36125604
	31.663					41898198
	31.663									22406296
	31.663			37446440
	31.663							47200336
	31.663										20421649
	31.79						2304974
	31.79							1407042
	31.79								469851
	31.79										699097
	31.79					1489810
	31.79									565082
	31.79		1394906
	31.79	1181686
	31.79				1007254
	31.79			900735
	32.008						12313713
	32.008							10136295
	32.008					14762609
	32.008		12785918
	32.008								5939959
	32.008										9109209
	32.008	11914043
	32.008			11011257
	32.008				10536164
	32.008									8135438
	32.114							27187940
	32.114								15405745
	32.114						22288449
	32.114		20107298
	32.114					20007659
	32.114									7080449
	32.114	14097665
	32.114										7372132
	32.114			17430132
	32.114				18216934
	32.232						3415166
	32.232							3876494
	32.232								1817604
	32.232	3054283
	32.232		3360098
	32.232			2307355
	32.232				2611972
	32.232					3435543
	32.232									1232610
	32.232										2197156
	32.312										971060
	32.312									405687
	32.312				2042433
	32.312						3715647
	32.312	1851406
	32.312								1760719
	32.312		2680302
	32.312			2108216
	32.312					2515195
	32.312							3307255
	32.378						5339995
	32.378							3532362
	32.378		3971087
	32.378					4337900
	32.378								1821013
	32.378	3470554
	32.378			3156050
	32.378				3099770
	32.378									1470612
	32.378										2261908
	32.449						3638182
	32.449							3510033
	32.449								693233
	32.449					1340469
	32.449	1067580
	32.449		1513296
	32.449			867611
	32.67						146732237
	32.67							9669825
	32.67								1292554
	32.67	1839794
	32.67		2421791
	32.67				1736652
	32.67					2599765
	32.67										2055420
	32.67									1827771
	32.67			1430566
	32.742							17698875
	32.742								8211064
	32.742		9374271
	32.742					8955419
	32.742	7023869
	32.742				6606171
	32.742						24510023
	32.742									982831
	32.742										3413773
	32.742			6649994
	32.995						10350178
	32.995							9677253
	32.995								1438137
	32.995	2514495
	32.995					3275663
	32.995									2086422
	32.995		2978599
	32.995			2213625
	32.995				2057755
	32.995										637832
	33.31								3352944
	33.31									963131
	33.31					7907866
	33.31						4503165
	33.31							5998394
	33.31				4471555
	33.31										2087900
	33.31	6724043
	33.31		8643593
	33.31			4630329
	33.385						2342466
	33.385		895481
	33.385							2361831
	33.385								867448
	33.385					779925
	33.385										668891
	33.385	810912
	33.565						4795190
	33.565							740190
	33.565								467310
	33.565										393831
	33.773						3629008
	33.773							1650191
	33.773		1805422
	33.773					1418918
	33.773								515696
	33.773									1253967
	33.773	1187609
	33.773				1142553
	33.773			1076086
	33.773										260504
	33.845										503927
	33.845								767186
	33.845							719351
	33.845				1017870
	33.845	1143336
	33.845					1148848
	33.845						1486823
	33.845			1133723
	33.845		1451125
	33.94							3369620
	33.94						1843975
	33.94										727599
	33.94								1077375
	33.94		978760
	33.94					965355
	33.94	766902
	33.94				681986
	33.94			701902
	33.94									878695
	34.016							7354843
	34.016						2582289
	34.016								2364135
	34.016										1978008
	34.016		1367962
	34.016					1392826
	34.016	1314981
	34.016			975364
	34.016				1073055
	34.016									1437144
	34.115						950639
	34.115								1027661
	34.115										390900
	34.115		758832
	34.115					785690
	34.115							520270
	34.288							3128903
	34.288						1075711
	34.288		521081
	34.288					500538
	34.288	304098
	34.288			311586
	34.288				253892
	34.288									725572
	35.356								8763098
	35.356										8397052
	35.356									8026316
	35.356							18470926
	35.356				17102890
	35.356	18279887
	35.356					19738072
	35.356		20840419
	35.356			19173295
	35.356						23171063
	35.64	1033345
	35.64						1926785
	35.64		1678904
	35.64				1038385
	35.64								616413
	35.64							2247954
	35.64					1108980
	35.64			1023867
	35.64									496122
	35.707						9061092
	35.707							9256124
	35.707								7984206
	35.707		12407629
	35.707	9856410
	35.707					11383159
	35.707										9268398
	35.707			10579751
	35.707				9639080
	35.707									3905487
	36.09						2695353
	36.09							3042357
	36.09									994866
	36.09		2468722
	36.09				1547575
	36.09					1835167
	36.09	1578271
	36.09			1359055
	36.09										1033269
	36.09								1154833
	36.626						1494910
	36.626							1479910
	36.626								1349726
	36.626	1318657
	36.626		1241451
	36.626				1200332
	36.626					1246185
	36.626									744461
	36.626										949989
	36.626			995906
	36.86	576165
	36.86							541814
	36.86								587654
	36.86					521140
	36.86		596672
	36.86			588168
	36.86				520209
	36.86									474059
	36.86										503960
	37.59										4042355
	37.59									610936
	37.59						3593199
	37.59								1527579
	37.59							2108675
	37.59		2422145
	37.59					2756312
	37.59	2006960
	37.59				2097874
	37.59			1799223
	37.805								10176114
	37.805									5201643
	37.805	8185974
	37.805		11281128
	37.805					10533365
	37.805						17179272
	37.805							20607366
	37.805			9183933
	37.805				9041980
	37.805										20468279
	38.145						1566461
	38.145							684900
	38.145	359065
	38.145		528991
	38.145				371027
	38.145					480087
	38.145			433533
	39.026						3868062
	39.026					438376
	39.026							775419
	39.026		563914
	39.026									721522
	39.452						4564121
	39.452							5097102
	39.452								1740109
	39.452		3947470
	39.452									2160665
	39.452				3860738
	39.452					4078324
	39.452										1405913
	39.452	3578465
	39.452			4007495
	40.424						4310073
	40.424							2129387
	40.424				2753626
	40.424									1047497
	40.424								637512
	40.424		1776050
	40.424	1141996
	40.424					1767705
	40.424			1387576
	40.63							36757899
	40.63								13350397
	40.63						31582835
	40.63	18645025
	40.63		19843839
	40.63					20348084
	40.63			20187235
	40.63				21705603
	40.63									9791839
	40.63										8639664
	41.92						3916519
	41.92							3964260
	41.92								1018004
	41.92	1338166
	41.92		1570642
	41.92					1647721
	41.92			1227090
	41.92				1340735
	41.92									679147
	41.92										658877
	42.042						2694399
	42.042									882432
	42.042							710878
	42.042								621268
	42.042		2645492
	42.042										1564178
	42.042	2537101
	42.042			2816051
	42.042				2920780
	42.042					2956398
	42.404						1141274
	42.404									782310
	42.404								717496
	42.404	1484279
	42.404		1755802
	42.404				1744437
	42.404					1814848
	42.404										971298
	42.404			1723223
	42.699						666805
	42.699							334284
	42.699	586072
	42.699		741066
	42.699			588060
	42.699				721864
	42.699					590347
	43.074							353973
	43.074						521178
	43.074								461567
	43.074		500740
	43.074										410072
	43.074	440296
	43.074			536059
	43.074				403709
	43.074					595809
	43.074									585363
	43.405							629003
	43.405										558651
	43.405		568221
	43.405						689468
	43.405								480897
	43.405									557290
	43.405					707669
	43.405	589027
	43.405			665884
	43.405				614019
	43.923							63834353
	43.923								63107227
	43.923						63481722
	43.923		77650661
	43.923					76587872
	43.923										62208823
	43.923	79996610
	43.923				78596886
	43.923									63962031
	43.923			79513207
	44.536									1206182
	44.536										958613
	44.536							1313330
	44.536						4555906
	44.536				1065624
	44.536			951790
	44.536					1145491
	44.536		972002
	44.536	840544
	44.596							756575
	44.596		915978
	44.596	746783
	44.596					881285
	44.596				782131
	44.596								3597002
	44.596										1670296
	44.596			848611
	44.596									457125
	44.731		723692471
	44.731	818118203
	44.731			748404442
	44.731					851946230
	44.731						649764403
	44.731							617039545
	44.731								657855697
	44.731				843369273
	44.731										593230528
	44.731									437142573
	45.34									2044473
	45.34							1163588
	45.34										2011889
	45.34								2046087
	45.34						1961419
	45.34	2372779
	45.34		2270253
	45.34				2405760
	45.34					2271109
	45.34			1930409
	45.45									8553375
	45.45								11785793
	45.45						18330499
	45.45							3113490
	45.45										27890577
	45.45		21304866
	45.45			30490341
	45.45				28290562
	45.45					34119790
	45.55						4437956
	45.55								2903190
	45.55		3096778
	45.55				3399408
	45.55					3330877
	45.55							2759761
	45.55										2654928
	45.55			2220614
	45.55	2252556
	45.55									4970665
	45.79						2986608
	45.79							1663450
	45.79								2847975
	45.79		2492469
	45.79										1341938
	45.79					2435752
	45.79	1829781
	45.79			1630927
	45.79				2615920
	45.79									956453
	46.01						2674916
	46.01								1035290
	46.01							1129609
	46.01										1061757
	46.01		2018651
	46.01			1635729
	46.01	1402876
	46.01				2396853
	46.01					1821923
	46.01									1216697
	46.235									5884639
	46.235							8673144
	46.235								7331600
	46.235										6562483
	46.235		8153170
	46.235			8408072
	46.235					7866739
	46.235				10553361
	46.235						136456293
	46.235	24830049
	46.43									810988
	46.43							2262654
	46.43								1790575
	46.43										1012003
	46.43						3270595
	46.43			1961726
	46.43	1993223
	46.43		2374511
	46.43					2087456
	46.43				2288285
	46.486							1890948
	46.486									735948
	46.486						2471686
	46.486								1352640
	46.486										873612
	46.486	1636847
	46.486		1952358
	46.486				1928646
	46.486					1679442
	46.486			1653380
	46.8							311431487
	46.8								315547825
	46.8		380057510
	46.8					377233486
	46.8						314787122
	46.8									302356565
	46.8	388807437
	46.8										303633614
	46.8				387690061
	46.8			394977272
	46.98						4026542
	46.98							3322585
	46.98								4190127
	46.98										1684332
	46.98	842791
	46.98			1675210
	46.98				1748921
	46.98					1024901
	46.98		1348629
	47.52		466245
	47.52	580406
	47.52			742945
	47.52					829310
	47.52				938995
	47.6							1250104
	47.6								638050
	47.6						1746940
	47.6										709026
	47.6		636419
	47.6					949281
	47.6	608014
	47.6				1103950
	47.6			764397
	47.6									699019
	47.76						1381348
	47.76								625443
	47.76							1023197
	47.76										477415
	47.76	697230
	47.76		1043867
	47.76			885090
	47.76				1199991
	47.76					1195028
	47.92						921641
	47.92							740362
	47.92		418379
	47.92			387155
	47.92								752118
	47.92					519319
	47.92										773870
	47.92				705708
	48.031								816051
	48.031							3777426
	48.031						2521932
	48.031										938016
	48.031		988726
	48.031			801341
	48.031				825873
	48.031					1077460
	48.031	680414
	48.031									494464
	48.324				463040
	48.324					649448
	48.324		605380
	48.324			456280
	48.441							1858996
	48.441								440208
	48.441										252557
	48.441		1317542
	48.441			1188614
	48.441						995647
	48.441	479445
	48.441					1337370
	48.441				1170029
	48.94								797866
	48.94										502038
	48.94							690825
	48.94						505146
	48.94				759415
	48.94		744717
	48.94					841483
	48.94			695028
	48.94	594830
	48.999								1046814
	48.999						789993
	48.999							837566
	48.999										653004
	48.999		995652
	48.999			828298
	48.999				873584
	48.999					1052928
	48.999	1035706
	48.999									378520
	49.57								68350294
	49.57							31562586
	49.57						20414479
	49.57										30085562
	49.57		43369902
	49.57	40545957
	49.57			45025979
	49.57					42753428
	49.57				40606008
	49.57									15365331
	49.935								1443096
	49.935										737082
	49.935						1211090
	49.935			1159346
	49.935				1154616
	49.935					1394340
	50.222								565039
	50.222						448563
	50.222							406611
	50.222		606466
	50.222			572006
	50.222				592373
	50.222					574506
	50.65						2083400
	50.65								552170
	50.65							764016
	50.65					1189068
	50.65		1248009
	50.65			1169366
	50.65				1272970
	50.65	808962
	51.424								9364662
	51.424						4322845
	51.424							7630753
	51.424										12941142
	51.424		8925831
	51.424			9057592
	51.424					19633603
	51.424	7466813
	51.424				19739629
	51.424									8942896
	51.678						18976704
	51.678									25525251
	51.678										33166660
	51.678			28169277
	51.678							26759426
	51.678		32315747
	51.678	33071151
	51.678					55821217
	51.678								35587776
	51.678				53660097
	51.824								1142917
	51.824				3835580
	51.824						844144
	51.824										1521604
	51.824					3499192
	51.824							982485
	51.824									1486501
	51.824		1866426
	51.824	1610216
	51.824			1862940
	51.93								495662
	51.93							483488
	51.93				2781108
	51.93									529847
	51.93										791963
	51.93	1235520
	51.93					2329402
	51.93		1332093
	51.93			1309688
	51.93						1717337
	52.202									371344
	52.202	1935982
	52.202		2916138
	52.202			2304479
	52.202				4908574
	52.59										126883
	52.59					533579
	52.59		500210
	52.59			502083
	52.59				842185
	52.59	478695
	52.66					626752
	52.66	585462
	52.66				920874
	52.66		600833
	52.66			585282
	53.395							3153419
	53.395								3598209
	53.395										2821817
	53.395									4530283
	53.395					5335330
	53.395		4874306
	53.395				5750455
	53.395			4187450
	53.47								1366057
	53.47										640214
	53.47							1719743
	53.47				2407542
	53.47					2725289
	53.47		2843019
	53.47						1102973
	53.47			2023404
	53.47	785232
	54.21						2114265
	54.21										545504
	54.21							1423416
	54.21								832396
	54.21					854545
	54.501									1662454
	54.501										2563837
	54.501					3540642
	54.501		3367030
	54.501				3149050
	54.501			3541510
	54.501							9448431
	54.69						50958614
	54.69							50869389
	54.69								79022010
	54.69										11946609
	54.69									7436711
	54.69					45604917
	54.69		46498927
	54.69				39554814
	54.69	35314762
	54.69			43333846
	55.17								2560751
	55.17						1667064
	55.17										1199399
	55.17							2807592
	55.17	1635625
	55.17			1695758
	55.17				1315678
	55.17		2202393
	55.17					1987354
	55.501										1680958
	55.501								2000271
	55.501						1724947
	55.501							1907492
	55.501					3313334
	55.501	2226023
	55.501		3274894
	55.501			2493000
	55.501				2251929
													normalization by norleucine (RT
		wt1	wt2	wt3	wt4	wt5	can21	can26	can38	can5	can8				wt1	wt2	wt3	wt4	wt5	can21	can26	can38	can5	can8
1	10.275	1140230	1473961	705921	1000089	575353	519987	930990	1045146	892855	595229		1	10.275	1.02524e+06	1.12951e+06	623582	932368	521513	569514	946776	1.33867e+06	994337	850407
2	10.593	830319			734976	765131			723652		710348		2	10.593	746580			685207	693533			926888		1.01488e+06
3	12.187	1800861	2311506	1738882	1699098	2101730	1795586	1059699	1507779		576620		3	12.187	1.61924e+06	1.77133e+06	1.53606e+06	1.58404e+06	1.90506e+06	1.96661e+06	1.07767e+06	1.93123e+06		823820
4	12.506	6202547	8117917	6446490	7779991	7374520	5487192	6601288	7339445	3578460	3024311		4	12.506	5.57701e+06	6.22084e+06	5.69457e+06	7.25317e+06	6.68444e+06	6.00983e+06	6.71322e+06	9.40071e+06	3.98519e+06	4.32085e+06
5	13.484	751950		671926	492912	714151	543979		419176		505227		5	13.484	676115		593552	459534	647323	595792		536900		721821
6	13.617	49596516	45462738	46161699	39511152	44142484	37871508	36347507	37315885	30055124	37323787		6	13.617	4.45946e+07	3.48385e+07	4.07774e+07	3.68356e+07	4.00118e+07	4.14787e+07	3.69638e+07	4.7796e+07	3.34712e+07	5.33247e+07
7	14.043	854745	1437312	1224697	1201436	1285495	613526	560880	845383		624243		7	14.043	768543	1.10143e+06	1.08185e+06	1.12008e+06	1.1652e+06	671963	570391	1.08281e+06		891859
8	14.274	429275		447137	456208	439309							8	14.274	385982		394983	425316	398200
9	14.389	5360313		4016383	4068673	4632902		6899055	3037414	2677713	2584920		9	14.389	4.81972e+06		3.54791e+06	3.79316e+06	4.19937e+06		7.01604e+06	3.89046e+06	2.98206e+06	3.69309e+06
10	14.624	874539	1106580	1002668	912258	1120098	1019710		747568				10	14.624	786341	847983	885717	850484	1.01528e+06	1.11683e+06		957520
11	15.028	435024		456336		471298							11	15.028	391151		403109		427196
12	15.294	15272981	15546178	16437370	14433001	15129888	11151494	10949212	11365346	12410269	12012882		12	15.294	1.37327e+07	1.19132e+07	1.45201e+07	1.34557e+07	1.37141e+07	1.22136e+07	1.11349e+07	1.45573e+07	1.38208e+07	1.71629e+07
13	15.364	953476	1145271		889606	1040757	2747598	580859	506630	1048224			13	15.364	857317	877632		829366	943366	3.0093e+06	590708	648916	1.16737e+06
14	15.668	7130047	9726441	7153379	7082632	8467588	6833286	5818514	5740801	1127427	2184678		14	15.668	6.41097e+06	7.45347e+06	6.31901e+06	6.60303e+06	7.67522e+06	7.48414e+06	5.91718e+06	7.35309e+06	1.25557e+06	3.12126e+06
15	16.417	1131920	1521126	1185538	1115567	1387219	1077700	1338091	1369393	2953059	822155		15	16.417	1.01776e+06	1.16565e+06	1.04726e+06	1.04003e+06	1.25741e+06	1.18035e+06	1.36078e+06	1.75398e+06	3.2887e+06	1.17462e+06
16	16.6	976494	938887	1028412	972835	1065678	749966	798222	715030	819796			16	16.6	878013	719478	908458	906959	965955	821398	811757	915844	912974
17	16.815	1502443	2147770	1675434	1527078	1930216	3269967	1654489	1018358	453316	699027		17	16.815	1.35092e+06	1.64586e+06	1.48001e+06	1.42367e+06	1.74959e+06	3.58142e+06	1.68254e+06	1.30436e+06	504840	998704
18	17.217	26294525	39612250	33236625	30087022	38444458	257258335	88813849	28801720	29605492	18118822		18	17.217	2.36427e+07	3.03553e+07	2.93599e+07	2.80497e+07	3.4847e+07	2.81762e+08	9.03198e+07	3.68906e+07	3.29705e+07	2.58865e+07
19	17.342	10339459	10657502	10196818	10218702	10904806	25569620	8482488	44101795	12353615	54029387		19	17.342	9.29671e+06	8.16695e+06	9.00746e+06	9.52674e+06	9.88437e+06	2.80051e+07	8.62632e+06	5.64877e+07	1.37577e+07	7.71921e+07
20	17.824	7717942	10079133	8145184	7720472	9421444	17317792	18885578	8517427	4225562	9836437		20	17.824	6.93958e+06	7.72374e+06	7.19513e+06	7.19768e+06	8.53982e+06	1.89673e+07	1.92058e+07	1.09095e+07	4.70584e+06	1.40534e+07
21	17.899	3429843	4551632	3551567	3172454	4155999	4043053	4920902	1686975	808769	3258325		21	17.899	3.08394e+06	3.48796e+06	3.13731e+06	2.95763e+06	3.76709e+06	4.42814e+06	5.00434e+06	2.16076e+06	900694	4.65519e+06
22	18.15	2007390	3287823	1753385	2468920	2465940	2587993	4294219	2419894	2316384	2248187		22	18.15	1.80494e+06	2.51949e+06	1.54887e+06	2.30174e+06	2.23519e+06	2.83449e+06	4.36703e+06	3.09951e+06	2.57967e+06	3.212e+06
23	18.369	2241782	2657260	1895220	2003057	2346607	1119242	5106296	2492634	2582873	1742700		23	18.369	2.0157e+06	2.03628e+06	1.67416e+06	1.86742e+06	2.12702e+06	1.22585e+06	5.19288e+06	3.19268e+06	2.87644e+06	2.48981e+06
24	18.538	29697792	34845874	30228597	28642247	29459446	24380545	26257495	20847708	23977446	18690158	2.67027e+07	24	18.538	2.67027e+07	2.67027e+07	2.67027e+07	2.67027e+07	2.67027e+07	2.67027e+07	2.67027e+07	2.67027e+07	2.67027e+07	2.67027e+07
25	18.836	3061596	3327598	2784326	2962915	3477317	3747728	5160341	2030849	2936669	1765773		25	18.836	2.75283e+06	2.54997e+06	2.45956e+06	2.76228e+06	3.15192e+06	4.10469e+06	5.24784e+06	2.60121e+06	3.27045e+06	2.52277e+06
26	19.63	1559973	2006731	1626920	1681961	1931037	2085803	1853503	980537	537518	742736		26	19.63	1.40265e+06	1.53778e+06	1.43716e+06	1.56807e+06	1.75034e+06	2.28447e+06	1.88493e+06	1.25592e+06	598612	1.06115e+06
27	19.838	317002	417352	337282		371462	677742	1215679					27	19.838	285032	319821	297941		336702	742295	1.23629e+06
28	20.308	3112510	4432537	3348618	3369006	4088443	13683533	16732097	4183698		4937552		28	20.308	2.79861e+06	3.3967e+06	2.95803e+06	3.14087e+06	3.70586e+06	1.49869e+07	1.70158e+07	5.35868e+06		7.05431e+06
29	20.671	1295153	1514270	1369064	1260537	1512506	1638788	1426853		508798			29	20.671	1.16454e+06	1.1604e+06	1.20938e+06	1.17518e+06	1.37097e+06	1.79488e+06	1.45105e+06		566628
30	20.855	425883	776540	624412	475414	577449	1357136	1043252	661328		676804		30	20.855	382932	595070	551581	443221	523413	1.4864e+06	1.06094e+06	847060		966954
31	20.922	603289	707822	502049	345486	856234	650990	718442		1839473	437277		31	20.922	542447	542411	443490	322091	776111	712995	730624		2.04855e+06	624740
32	21.22	7357531	8442584	7993231	8068406	8503160	9098140	9643704	6779282	1495857	2096383		32	21.22	6.61551e+06	6.46963e+06	7.0609e+06	7.52205e+06	7.70746e+06	9.96472e+06	9.80723e+06	8.68323e+06	1.66588e+06	2.99511e+06
33	21.406	4240463	4554900	4637289	4642958	5300407	6666989	8096105	4647970	2663369	2805423		33	21.406	3.81281e+06	3.49046e+06	4.0964e+06	4.32856e+06	4.80441e+06	7.302e+06	8.23339e+06	5.95334e+06	2.96609e+06	4.00812e+06
34	22.033	585741	617439	664379	626503	663582	683369	545093	519489		451065		34	22.033	526668	473149	586886	584079	601486	748458	554336	665386		644439
35	22.3	635673	657973	672137	644519	661148	435016	457066	511966	463978	481214		35	22.3	571565	504211	593739	600875	599280	476450	464816	655750	516714	687513
36	22.89	26740589	29561669	18549885	21942798	31615325	10768817	81765030	17905257	46910450	14289804		36	22.89	2.40438e+07	2.26534e+07	1.63862e+07	2.04569e+07	2.86569e+07	1.17945e+07	8.31515e+07	2.29339e+07	5.22423e+07	2.04159e+07
37	23.13	2148880	2716488	2289606	2259626	2449034	3917261	5160574	1095707	1556494			37	23.13	1.93216e+06	2.08167e+06	2.02255e+06	2.10661e+06	2.21986e+06	4.29037e+06	5.24808e+06	1.40343e+06	1.73341e+06
38	23.266	819495	1213951	893083	723891	881183	2198227	1768293		846034			38	23.266	736848	930262	788914	674873	798725	2.4076e+06	1.79828e+06		942195
39	23.444	1830028	2527041	1927399	1683922	1901526	1429976	1562770	886188	1478261	894936		39	23.444	1.64547e+06	1.9365e+06	1.70259e+06	1.56989e+06	1.72359e+06	1.56618e+06	1.58927e+06	1.13507e+06	1.64628e+06	1.2786e+06
40	23.591	31183928	34474779	32947581	30358758	34709809	27107602	22995707	26604909	9832694	16936261		40	23.591	2.8039e+07	2.64184e+07	2.91046e+07	2.8303e+07	3.14618e+07	2.96895e+07	2.33856e+07	3.40768e+07	1.09503e+07	2.41969e+07
41	23.665	5149645	6286782	5651086	5330236	5707989	7754648	7807324	4238073	1097989	899923		41	23.665	4.6303e+06	4.81762e+06	4.99194e+06	4.9693e+06	5.17385e+06	8.49326e+06	7.93971e+06	5.42832e+06	1.22279e+06	1.28572e+06
42	23.9	18868691	24388414	21098238	18127200	22900744	20280534	19902815	11204243	6261387	7101515		42	23.9	1.69658e+07	1.86891e+07	1.86373e+07	1.68997e+07	2.07578e+07	2.22122e+07	2.02403e+07	1.43509e+07	6.97306e+06	1.0146e+07
43	24.085	4457648	5118315	4702457	4325295	4959690	5973099	5585186	3294526	3922261	2794766		43	24.085	4.00809e+06	3.92221e+06	4.15396e+06	4.03241e+06	4.49558e+06	6.54202e+06	5.67989e+06	4.21978e+06	4.36807e+06	3.9929e+06
44	24.209	2758764	4046081	2806647	2260710	2057276	2180921	1969413	2087948		925949		44	24.209	2.48054e+06	3.10055e+06	2.47928e+06	2.10763e+06	1.86476e+06	2.38865e+06	2.00281e+06	2.67434e+06		1.32291e+06
45	24.676	284401	639976			520691	347756	941653	487725	287137	348168		45	24.676	255719	490420			471966	380879	957620	624701	319773	497430
46	24.872	1815537	2212183	1658016	1534748		1228438	1069890	1107470		587328		46	24.872	1.63244e+06	1.69522e+06	1.46462e+06	1.43082e+06		1.34544e+06	1.08803e+06	1.4185e+06		839119
47	25.054	644979	791217	662198	569456	688331	730862	832117	399305		606230		47	25.054	579932	606317	584959	530895	623919	800475	846227	511449		866124
48	25.227	470687	838253	732444	488558	588435	1959355	2205706	381104	388531			48	25.227	423218	642361	647012	455475	533371	2.14598e+06	2.24311e+06	488136	432692
49	25.274	522631	956166	778502	653533	757821							49	25.274	469923	732719	687697	609279	686907
50	25.411	7197247	10275676	8281213	7120225	9149860	13982832	14805440	3834922	4962713	1168507		50	25.411	6.4714e+06	7.87435e+06	7.31529e+06	6.63808e+06	8.29365e+06	1.53147e+07	1.50565e+07	4.91195e+06	5.52678e+06	1.66945e+06
51	25.591	2144367	3144215	1806934	1913558	2198570		2519909	959746	1379095	546261		51	25.591	1.9281e+06	2.40944e+06	1.59617e+06	1.78398e+06	1.99284e+06		2.56264e+06	1.22929e+06	1.53584e+06	780446
52	25.655	2664439	3648542	3031197	2865211	3159929		6310233	900159	2791418			52	25.655	2.39573e+06	2.79591e+06	2.67764e+06	2.67119e+06	2.86423e+06		6.41723e+06	1.15297e+06	3.10869e+06
53	25.83	1543049	1937369	1756913	1506169	1807269	1681399	2044266	507584	1061974	676984		53	25.83	1.38743e+06	1.48462e+06	1.55199e+06	1.40418e+06	1.63815e+06	1.84155e+06	2.07893e+06	650138	1.18268e+06	967211
54	26.018	13679033	17846340	15596864	14649331	16593896	10775859	12638183	6207171	2796877	2603203		54	26.018	1.22995e+07	1.36758e+07	1.37776e+07	1.36573e+07	1.50411e+07	1.18022e+07	1.28525e+07	7.95044e+06	3.11477e+06	3.71921e+06
55	26.093	1751305	2723127	2123877	1906621	2268314	2379182	3056726	1723378	444517	622470		55	26.093	1.57468e+06	2.08676e+06	1.87615e+06	1.77751e+06	2.05605e+06	2.60579e+06	3.10856e+06	2.20738e+06	495041	889326
56	26.201	2258401	2235012	1365796	1938437	2072140	2265470	2169423	815167	1764008	608576		56	26.201	2.03064e+06	1.71271e+06	1.20649e+06	1.80718e+06	1.87824e+06	2.48125e+06	2.20621e+06	1.0441e+06	1.96451e+06	869476
57	27.116	11620939	17207591	17070413	15593992	19073669	34848565	46103283	5129389	5436395	683934		57	27.116	1.0449e+07	1.31863e+07	1.50793e+07	1.4538e+07	1.72888e+07	3.81678e+07	4.6885e+07	6.56996e+06	6.0543e+06	977140
58	27.241	314996	488415	471486	456859	539454	646516	608739					58	27.241	283228	374277	416492	425923	488974	708095	619061
59	27.316	624303	1130260	624354	696749	687187	490040	573563	463598		280483		59	27.316	561341	866129	551529	649568	622882	536715	583289	593798		400728
60	27.75	1135481	1889985	1542706	1535057	1804910	2626626	2831092	769519	825590			60	27.75	1.02097e+06	1.44831e+06	1.36276e+06	1.43111e+06	1.63601e+06	2.87681e+06	2.8791e+06	985636	919427
61	27.965	388296	577652	446502	408849	473489		767939	381412				61	27.965	349136	442660	394422	381164	429182	0	780961	488531
62	28.015	565310	842699	678397	616239	740320	1160481	773892	1122671	365717	504810		62	28.015	508298	645768	599269	574510	671043	1.27101e+06	787015	1.43797e+06	407285	721225
63	28.32	517090	732712	309357	583854	765474	21393516	756135	514396	407551	764387		63	28.32	464941	561484	273274	544318	693844	2.34312e+07	768956	658863	453873	1.09208e+06
64	28.844	1885022	2240041	2060659	1800144	2350614	3860756	4685400	1464902	1315260	919862		64	28.844	1.69492e+06	1.71657e+06	1.8203e+06	1.67825e+06	2.13065e+06	4.22848e+06	4.76485e+06	1.87632e+06	1.46475e+06	1.31421e+06
65	29.157	49003878	57013060	56553036	52225439	55259745	59184087	21148194	36738660	13715240	27195862		65	29.157	4.40618e+07	4.36897e+07	4.99567e+07	4.8689e+07	5.00887e+07	6.48212e+07	2.15068e+07	4.70566e+07	1.52741e+07	3.88549e+07
66	29.234	2068461	2364763	1741923	1906655	2485563	2401326	3143390	1669038	1678696	1077106		66	29.234	1.85985e+06	1.81214e+06	1.53874e+06	1.77755e+06	2.25297e+06	2.63005e+06	3.19669e+06	2.13778e+06	1.8695e+06	1.53887e+06
67	29.368	6223766	7817202	7162859	6976184	7615899	4734786	6898429	1370009	1119864			67	29.368	5.59609e+06	5.9904e+06	6.32738e+06	6.50379e+06	6.90323e+06	5.18576e+06	7.0154e+06	1.75477e+06	1.24715e+06
68	29.605	534588	618191	307875	415996	586487	1929892	1474161	500801		499732		68	29.605	480674	473726	271964	387827	531606	2.11371e+06	1.49916e+06	641450		713970
69	30.11		625410		795713	609029	1199390	1004236		427612			69	30.11		479258		741831	552038	1.31363e+06	1.02126e+06		476215
70	30.363	32021163	31322063	27115342	26538427	34984871	77226223	172035270	29380004	20793827	18395318		70	30.363	2.87918e+07	2.40024e+07	2.39526e+07	2.47414e+07	3.17111e+07	8.45818e+07	1.74952e+08	3.76313e+07	2.31573e+07	2.62815e+07
71	30.612	1075801	1512121	1046565	999818	1269625	1691906	2279923	1102539		611637		71	30.612	967305	1.15875e+06	924494	932115	1.15082e+06	1.85306e+06	2.31858e+06	1.41218e+06		873849
72	31.224	19881209	22972419	13815178	16199793	20800236	26048905	84104256	24226529	29809951	21742362		72	31.224	1.78762e+07	1.7604e+07	1.22038e+07	1.51028e+07	1.88538e+07	2.853e+07	8.55304e+07	3.10305e+07	3.31982e+07	3.10634e+07
73	31.328	1125376	1377483	1527871	1185916	1570601	3661971	6695365	1568164	1637062	2706082		73	31.328	1.01188e+06	1.05558e+06	1.34966e+06	1.10561e+06	1.42363e+06	4.01076e+06	6.8089e+06	2.00858e+06	1.82313e+06	3.86619e+06
74	31.507	3191233	3944671	2655138	2341388	5897277	4512652	4761372	2798563	2194483	4780057		74	31.507	2.86939e+06	3.02284e+06	2.34544e+06	2.18284e+06	5.34543e+06	4.94247e+06	4.84211e+06	3.58453e+06	2.44391e+06	6.82929e+06
75	31.663	32630840	39595657	37446440	36125604	41898198	37985235	47200336	25730548	22406296	20421649		75	31.663	2.934e+07	3.03425e+07	3.30787e+07	3.36794e+07	3.79775e+07	4.16032e+07	4.80007e+07	3.29569e+07	2.4953e+07	2.91765e+07
76	31.79	1181686	1394906	900735	1007254	1489810	2304974	1407042	469851	565082	699097		76	31.79	1.06251e+06	1.06893e+06	795673	939048	1.3504e+06	2.52452e+06	1.4309e+06	601807	629309	998804
77	32.008	11914043	12785918	11011257	10536164	14762609	12313713	10136295	5939959	8135438	9109209		77	32.008	1.07125e+07	9.79797e+06	9.7269e+06	9.82271e+06	1.33812e+07	1.34866e+07	1.03082e+07	7.60818e+06	9.06011e+06	1.30144e+07
78	32.114	14097665	20107298	17430132	18216934	20007659	22288449	27187940	15405745	7080449	7372132		78	32.114	1.26759e+07	1.54084e+07	1.53971e+07	1.69834e+07	1.81354e+07	2.44114e+07	2.7649e+07	1.97324e+07	7.88522e+06	1.05326e+07
79	32.232	3054283	3360098	2307355	2611972	3435543	3415166	3876494	1817604	1232610	2197156		79	32.232	2.74625e+06	2.57488e+06	2.03822e+06	2.4351e+06	3.11406e+06	3.74045e+06	3.94223e+06	2.32807e+06	1.37271e+06	3.13909e+06
80	32.312	1851406	2680302	2108216	2042433	2515195	3715647	3307255	1760719	405687	971060		80	32.312	1.66469e+06	2.05394e+06	1.86231e+06	1.90413e+06	2.27983e+06	4.06955e+06	3.36333e+06	2.25521e+06	451798	1.38736e+06
81	32.378	3470554	3971087	3156050	3099770	4337900	5339995	3532362	1821013	1470612	2261908		81	32.378	3.12054e+06	3.04308e+06	2.78793e+06	2.88987e+06	3.93197e+06	5.84862e+06	3.59226e+06	2.33244e+06	1.63776e+06	3.2316e+06
82	32.449	1067580	1513296	867611		1340469	3638182	3510033	693233				82	32.449	959913	1.15965e+06	766413		1.21503e+06	3.98471e+06	3.56955e+06	887926
83	32.67	1839794	2421791	1430566	1736652	2599765	146732237	9669825	1292554	1827771	2055420		83	32.67	1.65425e+06	1.85584e+06	1.2637e+06	1.61905e+06	2.35649e+06	1.60708e+08	9.83379e+06	1.65556e+06	2.03552e+06	2.93659e+06
84	32.742	7023869	9374271	6649994	6606171	8955419	24510023	17698875	8211064	982831	3413773		84	32.742	6.3155e+06	7.18359e+06	5.87434e+06	6.15883e+06	8.1174e+06	2.68445e+07	1.7999e+07	1.05171e+07	1.09454e+06	4.87728e+06
85	32.995	2514495	2978599	2213625	2057755	3275663	10350178	9677253	1438137	2086422	637832		85	32.995	2.2609e+06	2.28253e+06	1.95543e+06	1.91841e+06	2.96914e+06	1.1336e+07	9.84135e+06	1.84203e+06	2.32357e+06	911274
86	33.31	6724043	8643593	4630329	4471555	7907866	4503165	5998394	3352944	963131	2087900		86	33.31	6.04591e+06	6.62367e+06	4.09025e+06	4.16876e+06	7.16787e+06	4.93208e+06	6.10011e+06	4.29461e+06	1.0726e+06	2.98299e+06
87	33.385	810912	895481			779925	2342466	2361831	867448		668891		87	33.385	729130	686216			706942	2.56558e+06	2.40188e+06	1.11107e+06		955648
88	33.565						4795190	740190	467310		393831		88	33.565						5.25192e+06	752741	598553		562669
89	33.773	1187609	1805422	1076086	1142553	1418918	3629008	1650191	515696	1253967	260504		89	33.773	1.06784e+06	1.38351e+06	950571	1.06518e+06	1.28614e+06	3.97466e+06	1.67817e+06	660528	1.39649e+06	372183
90	33.845	1143336	1451125	1133723	1017870	1148848	1486823	719351	767186		503927		90	33.845	1.02803e+06	1.11201e+06	1.00149e+06	948945	1.04134e+06	1.62844e+06	731549	982648		719963
91	33.94	766902	978760	701902	681986	965355	1843975	3369620	1077375	878695	727599		91	33.94	689559	750033	620032	635805	875020	2.01961e+06	3.42676e+06	1.37995e+06	978568	1.03952e+06
92	34.016	1314981	1367962	975364	1073055	1392826	2582289	7354843	2364135	1437144	1978008		92	34.016	1.18236e+06	1.04828e+06	861597	1.00039e+06	1.26249e+06	2.82825e+06	7.47956e+06	3.0281e+06	1.60049e+06	2.82599e+06
93	34.115		758832			785690	950639	520270	1027661		390900		93	34.115		581500			712168	1.04118e+06	529092	1.31628e+06		558481
94	34.288	304098	521081	311586	253892	500538	1075711	3128903		725572			94	34.288	273429	399309	275243	236700	453699	1.17817e+06	3.18196e+06		808041
95	35.356	18279887	20840419	19173295	17102890	19738072	23171063	18470926	8763098	8026316	8397052		95	35.356	1.64363e+07	1.59702e+07	1.69369e+07	1.59448e+07	1.78911e+07	2.5378e+07	1.87841e+07	1.12242e+07	8.93859e+06	1.19969e+07
96	35.64	1033345	1678904	1023867	1038385	1108980	1926785	2247954	616413	496122			96	35.64	929131	1.28656e+06	904443	968071	1.00521e+06	2.11031e+06	2.28607e+06	789531	552511
97	35.707	9856410	12407629	10579751	9639080	11383159	9061092	9256124	7984206	3905487	9268398		97	35.707	8.86238e+06	9.50809e+06	9.34573e+06	8.98637e+06	1.0318e+07	9.92414e+06	9.41308e+06	1.02265e+07	4.34939e+06	1.32418e+07
98	36.09	1578271	2468722	1359055	1547575	1835167	2695353	3042357	1154833	994866	1033269		98	36.09	1.4191e+06	1.89181e+06	1.20053e+06	1.44278e+06	1.66344e+06	2.95208e+06	3.09394e+06	1.47916e+06	1.10794e+06	1.47624e+06
99	36.626	1318657	1241451	995906	1200332	1246185	1494910	1479910	1349726	744461	949989		99	36.626	1.18567e+06	951336	879743	1.11905e+06	1.12957e+06	1.6373e+06	1.505e+06	1.72879e+06	829077	1.35725e+06
100	36.86	576165	596672	588168	520209	521140		541814	587654	474059	503960		100	36.86	518058	457236	519564	484983	472373		551001	752695	527941	720010
101	37.59	2006960	2422145	1799223	2097874	2756312	3593199	2108675	1527579	610936	4042355		101	37.59	1.80456e+06	1.85611e+06	1.58936e+06	1.95582e+06	2.49839e+06	3.93544e+06	2.14443e+06	1.9566e+06	680375	5.77533e+06
102	37.805	8185974	11281128	9183933	9041980	10533365	17179272	20607366	10176114	5201643	20468279		102	37.805	7.36041e+06	8.64484e+06	8.11272e+06	8.4297e+06	9.54769e+06	1.88156e+07	2.09568e+07	1.3034e+07	5.79286e+06	2.92431e+07
103	38.145	359065	528991	433533	371027	480087	1566461	684900					103	38.145	322853	405371	382966	345903	435162	1.71566e+06	696514
104	39.026		563914			438376	3868062	775419		721522			104	39.026		432133			397354	4.23649e+06	788567		803530
105	39.452	3578465	3947470	4007495	3860738	4078324	4564121	5097102	1740109	2160665	1405913		105	39.452	3.21757e+06	3.02498e+06	3.54006e+06	3.59931e+06	3.69669e+06	4.99884e+06	5.18353e+06	2.22881e+06	2.40625e+06	2.00864e+06
106	40.424	1141996	1776050	1387576	2753626	1767705	4310073	2129387	637512	1047497			106	40.424	1.02682e+06	1.361e+06	1.22573e+06	2.56716e+06	1.60229e+06	4.7206e+06	2.16549e+06	816556	1.16656e+06
107	40.63	18645025	19843839	20187235	21705603	20348084	31582835	36757899	13350397	9791839	8639664		107	40.63	1.67646e+07	1.52065e+07	1.78326e+07	2.02358e+07	1.8444e+07	3.4591e+07	3.73812e+07	1.70998e+07	1.09048e+07	1.23435e+07
108	41.92	1338166	1570642	1227090	1340735	1647721	3916519	3964260	1018004	679147	658877		108	41.92	1.20321e+06	1.2036e+06	1.08396e+06	1.24995e+06	1.49353e+06	4.28956e+06	4.03148e+06	1.30391e+06	756339	941341
109	42.042	2537101	2645492	2816051	2920780	2956398	2694399	710878	621268	882432	1564178		109	42.042	2.28123e+06	2.02727e+06	2.48759e+06	2.723e+06	2.67975e+06	2.95103e+06	722932	795749	982730	2.23475e+06
110	42.404	1484279	1755802	1723223	1744437	1814848	1141274		717496	782310	971298		110	42.404	1.33459e+06	1.34549e+06	1.52223e+06	1.62631e+06	1.64502e+06	1.24998e+06		919003	871228	1.3877e+06
111	42.699	586072	741066	588060	721864	590347	666805	334284					111	42.699	526966	567886	519469	672983	535104	730317	339952
112	43.074	440296	500740	536059	403709	595809	521178	353973	461567	585363	410072		112	43.074	395892	383722	473533	376372	540055	570819	359975	591197	651896	585872
113	43.405	589027	568221	665884	614019	707669	689468	629003	480897	557290	558651		113	43.405	529623	435433	588215	572441	641448	755138	639669	615956	620632	798148
114	43.923	79996610	77650661	79513207	78596886	76587872	63481722	63834353	63107227	63962031	62208823		114	43.923	7.19288e+07	5.95045e+07	7.02388e+07	7.32747e+07	6.9421e+07	6.95282e+07	6.49168e+07	8.08307e+07	7.1232e+07	8.88781e+07
115	44.536	840544	972002	951790	1065624	1145491	4555906	1313330		1206182	958613		115	44.536	755774	744855	840773	993465	1.0383e+06	4.98984e+06	1.3356e+06		1.34328e+06	1.36958e+06
116	44.596	746783	915978	848611	782131	881285		756575	3597002	457125	1670296		116	44.596	671469	701923	749629	729169	798817		769404	4.60721e+06	509082	2.38636e+06
117	44.731	818118203	723692471	748404442	843369273	851946230	649764403	617039545	657855697	437142573	593230528		117	44.731	7.3561e+08	5.54573e+08	6.6111e+08	7.8626e+08	7.72224e+08	7.11653e+08	6.27502e+08	8.42613e+08	4.86828e+08	8.47552e+08
118	45.34	2372779	2270253	1930409	2405760	2271109	1961419	1163588	2046087	2044473	2011889		118	45.34	2.13348e+06	1.73972e+06	1.70525e+06	2.24285e+06	2.05859e+06	2.14824e+06	1.18332e+06	2.62073e+06	2.27685e+06	2.8744e+06
119	45.45		21304866	30490341	28290562	34119790	18330499	3113490	11785793	8553375	27890577		119	45.45		1.63261e+07	2.69339e+07	2.63749e+07	3.0927e+07	2.00764e+07	3.16628e+06	1.50958e+07	9.52555e+06	3.98474e+07
120	45.55	2252556	3096778	2220614	3399408	3330877	4437956	2759761	2903190	4970665	2654928		120	45.55	2.02538e+06	2.37309e+06	1.9616e+06	3.16922e+06	3.01918e+06	4.86066e+06	2.80656e+06	3.71854e+06	5.53563e+06	3.79311e+06
121	45.79	1829781	2492469	1630927	2615920	2435752	2986608	1663450	2847975	956453	1341938		121	45.79	1.64525e+06	1.91e+06	1.4407e+06	2.43878e+06	2.20782e+06	3.27107e+06	1.69166e+06	3.64782e+06	1.06516e+06	1.91723e+06
122	46.01	1402876	2018651	1635729	2396853	1821923	2674916	1129609	1035290	1216697	1061757		122	46.01	1.26139e+06	1.54691e+06	1.44494e+06	2.23455e+06	1.65143e+06	2.9297e+06	1.14876e+06	1.32605e+06	1.35499e+06	1.51694e+06
123	46.235	24830049	8153170	8408072	10553361	7866739	136456293	8673144	7331600	5884639	6562483		123	46.235	2.23259e+07	6.24785e+06	7.42735e+06	9.83874e+06	7.1306e+06	1.49453e+08	8.82021e+06	9.39066e+06	6.55349e+06	9.37586e+06
124	46.43	1993223	2374511	1961726	2288285	2087456	3270595	2262654	1790575	810988	1012003		124	46.43	1.7922e+06	1.81961e+06	1.73291e+06	2.13333e+06	1.89212e+06	3.58211e+06	2.30102e+06	2.29345e+06	903165	1.44585e+06
125	46.486	1636847	1952358	1653380	1928646	1679442	2471686	1890948	1352640	735948	873612		125	46.486	1.47177e+06	1.49611e+06	1.46053e+06	1.79805e+06	1.52229e+06	2.70711e+06	1.92301e+06	1.73253e+06	819596	1.24813e+06
126	46.8	388807437	380057510	394977272	387690061	377233486	314787122	311431487	315547825	302356565	303633614		126	46.8	3.49596e+08	2.91242e+08	3.48907e+08	3.61438e+08	3.41933e+08	3.4477e+08	3.16712e+08	4.04169e+08	3.36723e+08	4.33803e+08
127	46.98	842791	1348629	1675210	1748921	1024901	4026542	3322585	4190127		1684332		127	46.98	757794	1.03347e+06	1.47981e+06	1.63049e+06	928994	4.41006e+06	3.37892e+06	5.36691e+06		2.40641e+06
128	47.52	580406	466245	742945	938995	829310							128	47.52	521871	357288	656288	875411	751706
129	47.6	608014	636419	764397	1103950	949281	1746940	1250104	638050	699019	709026		129	47.6	546695	487694	675238	1.0292e+06	860450	1.91333e+06	1.2713e+06	817245	778470	1.01299e+06
130	47.76	697230	1043867	885090	1199991	1195028	1381348	1023197	625443		477415		130	47.76	626913	799925	781853	1.11873e+06	1.0832e+06	1.51292e+06	1.04055e+06	801097		682085
131	47.92		418379	387155	705708	519319	921641	740362	752118		773870		131	47.92		320608	341997	657921	470723	1.00942e+06	752916	963348		1.10563e+06
132	48.031	680414	988726	801341	825873	1077460	2521932	3777426	816051	494464	938016		132	48.031	611793	757670	707873	769949	976635	2.76214e+06	3.84148e+06	1.04524e+06	550665	1.34015e+06
133	48.324		605380	456280	463040	649448							133	48.324		463909	403059	431685	588675
134	48.441	479445	1317542	1188614	1170029	1337370	995647	1858996	440208		252557		134	48.441	431092	1.00965e+06	1.04997e+06	1.0908e+06	1.21222e+06	1.09048e+06	1.89052e+06	563839		360830
135	48.94	594830	744717	695028	759415	841483	505146	690825	797866		502038		135	48.94	534841	570684	613960	707991	762740	553260	702539	1.02194e+06		717264
136	48.999	1035706	995652	828298	873584	1052928	789993	837566	1046814	378520	653004		136	48.999	931254	762978	731685	814429	954399	865238	851768	1.34081e+06	421543	932950
137	49.57	40545957	43369902	45025979	40606008	42753428	20414479	31562586	68350294	15365331	30085562		137	49.57	3.64568e+07	3.32348e+07	3.97741e+07	3.78564e+07	3.87527e+07	2.23589e+07	3.20978e+07	8.75463e+07	1.71118e+07	4.29834e+07
138	49.935			1159346	1154616	1394340	1211090		1443096		737082		138	49.935			1.02412e+06	1.07643e+06	1.26386e+06	1.32644e+06		1.84839e+06		1.05307e+06
139	50.222		606466	572006	592373	574506	448563	406611	565039				139	50.222		464741	505287	552260	520746	491288	413506	723729
140	50.65	808962	1248009	1169366	1272970	1189068	2083400	764016	552170				140	50.65	727377	956361	1.03297e+06	1.18677e+06	1.0778e+06	2.28184e+06	776971	707245
141	51.424	7466813	8925831	9057592	19739629	19633603	4322845	7630753	9364662	8942896	12941142		141	51.424	6.71378e+06	6.83995e+06	8.00111e+06	1.8403e+07	1.77964e+07	4.73459e+06	7.76014e+06	1.19947e+07	9.95935e+06	1.84891e+07
142	51.678	33071151	32315747	28169277	53660097	55821217	18976704	26759426	35587776	25525251	33166660		142	51.678	2.97359e+07	2.47639e+07	2.48836e+07	5.00265e+07	5.05977e+07	2.07842e+07	2.72132e+07	4.55825e+07	2.84265e+07	4.73854e+07
143	51.824	1610216	1866426	1862940	3835580	3499192	844144	982485	1142917	1486501	1521604		143	51.824	1.44782e+06	1.43026e+06	1.64565e+06	3.57585e+06	3.17175e+06	924547	999145	1.4639e+06	1.65546e+06	2.17392e+06
144	51.93	1235520	1332093	1309688	2781108	2329402	1717337	483488	495662	529847	791963		144	51.93	1.11092e+06	1.0208e+06	1.15693e+06	2.59278e+06	2.11142e+06	1.88091e+06	491686	634867	590070	1.13148e+06
145	52.202	1935982	2916138	2304479	4908574					371344			145	52.202	1.74074e+06	2.23466e+06	2.03568e+06	4.57619e+06					413551
146	52.59	478695	500210	502083	842185	533579					126883		146	52.59	430418	383316	443520	785156	483648					181278
147	52.66	585462	600833	585282	920874	626752							147	52.66	526417	460424	517015	858517	568103
148	53.395		4874306	4187450	5750455	5335330		3153419	3598209	4530283	2821817		148	53.395		3.73523e+06	3.69903e+06	5.36106e+06	4.83607e+06		3.20689e+06	4.60876e+06	5.0452e+06	4.03155e+06
149	53.47	785232	2843019	2023404	2407542	2725289	1102973	1719743	1366057		640214		149	53.47	706040	2.17863e+06	1.78739e+06	2.24451e+06	2.47027e+06	1.20803e+06	1.7489e+06	1.74971e+06		914677
150	54.21					854545	2114265	1423416	832396		545504		150	54.21					774580	2.31564e+06	1.44755e+06	1.06617e+06		779365
151	54.501		3367030	3541510	3149050	3540642		9448431		1662454	2563837		151	54.501		2.58019e+06	3.12843e+06	2.93581e+06	3.20932e+06		9.60864e+06		1.85141e+06	3.66297e+06
152	54.69	35314762	46498927	43333846	39554814	45604917	50958614	50869389	79022010	7436711	11946609		152	54.69	3.17532e+07	3.56326e+07	3.82794e+07	3.68764e+07	4.13374e+07	5.58123e+07	5.1732e+07	1.01215e+08	8.28197e+06	1.70682e+07
153	55.17	1635625	2202393	1695758	1315678	1987354	1667064	2807592	2560751		1199399		153	55.17	1.47067e+06	1.68772e+06	1.49796e+06	1.22659e+06	1.80138e+06	1.82585e+06	2.8552e+06	3.27993e+06		1.71359e+06
154	55.501	2226023	3274894	2493000	2251929	3313334	1724947	1907492	2000271		1680958		154	55.501	2.00153e+06	2.50958e+06	2.20222e+06	2.09944e+06	3.00328e+06	1.88924e+06	1.93984e+06	2.56204e+06		2.40159e+06
Norm factor		0.899149	0.76631	0.88336	0.932285	0.906423	1.09525	1.01696	1.28085	1.11366	1.42871

## Sheet: סופי
Additional file 3: Table S4: The entire dataset of the relative contents of metabolites in wild-type (WT) and LT seeds expressing T-AtCGS.
Values represent the response of each metabolite expressed as peak area (*10^6) normalized to the internal standard norleucine.
RT, retention time; SD, standard deviation.
Peak no.	RT	WT1	WT2	WT3	WT4	WT5	LT19-1	LT19-3	LT19-8	LT30-2	LT30-5	LT30-6	Average WT	Average LT19	Average LT30	SD WT	SD LT19	SD LT30	eigenvalue (PCA)	Metabolite
1	10.275	0.901415	0.993096	0.54827	0.819763	0.458529	0.226987	0.330217	0.996825	1.16392	1.99426	1.49909	0.744215	0.51801	1.57909	0.206093	0.341186	0.415169	1.06526
2	12.187	1.42368	1.5574	1.35054	1.39273	1.67498	0.949937	0.918912	0.676895	1.10991	0.721025	0.923467	1.47987	0.848582	0.915467	0.119627	0.122059	0.194441	0.881243	L-Valine
3	12.506	4.90346	5.46953	5.00682	6.37718	5.87714	6.01153	3.60577	3.60916	6.18283	4.60764	5.19823	5.52682	4.40882	4.89523	0.549198	1.13329	0.787591	0.477345	l-Alanine
4	13.617	39.2088	30.631	35.8526	32.3869	35.1794	37.0382	38.8998	36.615	36.3294	54.9667	47.1482	34.6517	37.5177	45.648	2.95917	0.992465	9.31863	0.37514
5	14.043	0.675723	0.968403	0.95119	0.984805	1.02448	0.569964	0.660945	0.64102	0.603057	0.666978	0.643018	0.92092	0.623976	0.635018	0.124978	0.0390488	0.0319601	0.659685
6	15.294	12.0741	10.4744	12.7665	11.8306	12.0578	13.0872	13.3507	13.7793	12.1687	13.2409	12.9148	11.8407	13.4058	12.7048	0.751741	0.285218	0.536116	0.184138
7	15.668	5.6367	6.55329	5.55584	5.80556	6.74826	3.55981	3.51363	2.57195	4.28823	2.93449	3.72136	6.05993	3.21513	3.61136	0.492977	0.455188	0.67687	0.934394	L-Valine
8	16.417	0.894846	1.02487	0.920776	0.914419	1.10555	1.72355	1.31951	1.1048	1.49662	1.0906	1.31361	0.972092	1.38262	1.29361	0.0806505	0.256514	0.203007	0.570127
9	16.815	1.18776	1.44708	1.30127	1.25173	1.53829	0.445128	0.580508	0.542435	0.663003	0.503442	0.591222	1.34523	0.52269	0.583222	0.128931	0.0570047	0.0797809	1.22738	Serine
10	17.217	20.7873	26.6891	25.814	24.662	30.6384	31.0392	18.9718	19.7642	32.855	25.9603	28.5126	25.7182	23.2584	29.4076	3.18086	5.51134	3.44734	0.302745
11	17.342	8.17392	7.1806	7.9196	8.37617	8.6906	40.3825	37.4292	49.0204	46.1675	49.7535	48.0012	8.06818	42.2774	47.9605	0.510553	4.91813	1.793	2.3663	Glycerol
12	17.824	6.10146	6.79092	6.32615	6.32839	7.50844	4.83769	4.7943	3.71341	5.36011	4.15599	4.80805	6.61107	4.44847	4.75805	0.501677	0.520065	0.602063	0.616912	L-Threonine
13	17.899	2.71148	3.06671	2.75841	2.60043	3.31213	6.42609	4.26894	1.82183	3.30125	3.08878	3.21502	2.88983	4.17229	3.19502	0.261708	1.88092	0.106239	0.646736	L--Proline
14	18.15	1.58695	2.2152	1.36181	2.02375	1.96524	3.01961	2.38544	1.20846	1.82562	5.38576	3.49569	1.83059	2.2045	3.60569	0.310639	0.750384	1.78007	0.826596	L-Glycine
15	18.369	1.77225	1.79036	1.47197	1.64189	1.87013	4.21324	2.17331	2.16399	3.83803	2.32281	3.17042	1.70932	2.85018	3.08042	0.139479	0.963837	0.757612	0.949739	Succinic acid; systematic name: butanedioic acid
16	18.836	2.42036	2.242	2.16251	2.42867	2.77125	3.23295	2.50729	2.07216	3.42873	2.36352	2.98061	2.40496	2.60414	2.89612	0.209908	0.478812	0.532607	0.367851	Propanedioic acid; Synonym: Glutaric acid
17	19.63	1.23325	1.35206	1.26359	1.37869	1.53894	0.827254	0.871038	0.438927	0.739672	0.670866	0.712853	1.3533	0.712406	0.705269	0.107304	0.194204	0.0344029	1.09849
18	20.308	2.46061	2.98647	2.60078	2.76154	3.25829	1.50647	1.65971	0.881649	1.70773	1.0762	1.09257	2.81354	1.34928	1.39197	0.282926	0.336528	0.315763	1.18796	L-Threonine
19	21.22	5.81654	5.68828	6.20813	6.61359	6.77661	5.42578	6.40202	2.58595	6.9147	3.61687	5.99378	6.22063	4.80458	5.26578	0.426703	1.61865	1.64891	0.876481
20	21.406	3.35232	3.06891	3.60166	3.80579	4.22417	4.59693	4.81101	3.05285	4.64815	3.61817	4.21016	3.61057	4.1536	4.13316	0.393644	0.783239	0.51499	0.346037	Benzoic acid
21	22.033	0.463061	0.416006	0.516006	0.513538	0.528843	0.468273	0.438862	0.363433	0.503421	0.5497	0.531656	0.487491	0.423523	0.526561	0.0422102	0.0441536	0.0231394	0.224446
22	22.89	21.1399	19.9175	14.4072	17.9863	25.1959	38.7715	20.6248	12.6624	19.6192	14.665	17.6321	19.7294	24.0195	17.1421	3.55729	10.926	2.4771	0.451537	Succinic acid
23	23.444	1.44674	1.70262	1.49696	1.38029	1.51542	1.91233	1.30634	0.854584	1.80541	1.05965	1.52153	1.50841	1.35775	1.43253	0.10781	0.433348	0.372879	0.526361
24	23.591	24.6526	23.2277	25.5895	24.8848	27.662	21.8947	26.1555	13.2135	22.866	13.636	23.198	20.2033	25.4212	24.251	1.44929	5.38531	4.61503	0.73797	L-Proline
25	23.665	4.07108	4.23578	4.38905	4.36914	4.54899	3.24194	3.90274	1.33034	4.36791	1.99989	3.2389	4.32281	2.82501	3.1839	0.160396	1.09078	1.18401	1.22561	L-Aspartic acid
26	23.9	14.9167	16.4319	16.3864	14.8587	18.2508	15.4476	13.1446	9.15843	15.0883	13.9857	14.6695	16.1689	12.5836	14.537	1.24381	2.59804	0.551302	0.483901
27	24.085	3.52402	3.44852	3.65227	3.5454	3.95263	2.86097	2.85528	2.53873	2.95055	2.80071	2.78676	3.62457	2.75166	2.87563	0.176503	0.150581	0.0749197	0.378491
28	24.209	2.18096	2.72609	2.17985	1.85308	1.63955	1.25958	1.18181	0.894561	1.12846	1.13427	1.13137	2.1159	1.11198	1.13137	0.367868	0.156985	0.00290634	0.954621	DL-Phenylalanine
29	24.872	1.43528	1.49048	1.28774	1.25802	1.43859	1.67062	1.86779	1.08659	1.2732	0.889143	1.10007	1.38202	1.54167	1.08117	0.0917248	0.331703	0.192028	0.418478
30	25.054	0.509892	0.53309	0.514312	0.466777	0.548567	1.00883	0.747003	0.720606	0.586346	0.609491	0.588918	0.514528	0.825478	0.597918	0.0275857	0.130094	0.0115725	0.668754
31	25.411	5.68982	6.92334	6.4318	5.83638	7.292	2.39056	4.20156	1.427	4.6571	1.38775	2.99842	6.43467	2.67304	3.02242	0.614258	1.15018	1.63468	1.84425
32	25.591	1.69524	2.11845	1.4034	1.56852	1.75215	1.08839	1.35241	1.00396	1.32299	0.801801	1.10239	1.70755	1.14825	1.06239	0.237829	0.148419	0.260593	0.772393
33	25.83	1.21987	1.30532	1.36455	1.23459	1.44031	0.878496	1.21717	1.01026	1.17324	0.874086	1.02445	1.31293	1.03531	1.02366	0.0821521	0.139392	0.149576	0.487456
34	26.018	10.814	12.0241	12.1137	12.0079	13.2245	5.78519	8.61698	2.55419	6.19062	2.4554	5.01101	12.0369	5.65212	4.32301	0.763252	2.47691	1.86761	1.84519	Glutamine
35	26.093	1.3845	1.83473	1.64956	1.56284	1.80774	1.12051	1.34278	0.758439	1.34194	0.909406	1.21357	1.64787	1.17391	1.12567	0.165572	0.240821	0.216266	0.779925	L-phenylalanine
36	27.116	9.187	11.5938	13.2581	12.7822	15.2008	2.16492	6.02167	0.971163	4.23334	0.90753	2.57043	12.4044	3.05258	2.57043	1.98495	2.15528	1.6629	3.03909	L-Asparagine
37	27.316	0.493546	0.761524	0.484919	0.571118	0.547655	0.472048	0.36223	0.330102	0.540582	0.371615	0.458868	0.571752	0.388127	0.456098	0.10025	0.0607736	0.0844837	0.610618
38	28.015	0.446909	0.567777	0.526893	0.505125	0.589999	1.62423	0.59491	0.808168	2.24777	1.34408	1.81193	0.527341	1.0091	1.79593	0.0500484	0.443587	0.451847	1.60457	Xylitol
39	28.844	1.49021	1.50925	1.60046	1.47556	1.87333	1.13861	1.49775	0.65444	1.64839	0.908309	1.42135	1.58976	1.09693	1.27835	0.148295	0.345537	0.370039	0.93815
40	29.157	38.7403	38.4131	43.9233	42.8087	44.0393	45.37	41.1081	35.0136	45.8164	37.4307	42.9984	41.5849	40.4972	41.6236	2.49567	4.25001	4.19284	0.189633	Phosphoric acid
41	29.605	0.422622	0.416512	0.239118	0.340988	0.467402	0.881189	0.941714	0.558032	0.960556	0.636254	0.844198	0.377328	0.793645	0.798405	0.0801533	0.168426	0.162151	1.2227	Lyxonic acid; Synonym: xylonite
42	30.363	25.3145	21.1036	21.0598	21.7533	27.8813	36.8803	48.8277	23.131	44.342	26.7849	33.7565	23.4225	36.2796	35.5635	2.72787	10.4992	8.77856	0.798472	Citric acid
43	30.612	0.850481	1.01881	0.812839	0.819541	1.01183	1.27152	1.31185	0.899473	1.33797	0.969325	1.21536	0.902699	1.16095	1.15365	0.0928519	0.185622	0.184322	0.472134
44	31.224	15.7172	15.4779	10.7299	13.2788	16.5768	18.0326	11.239	12.9187	18.769	15.3678	17.4432	14.3561	14.0634	17.0684	2.11435	2.88915	1.70061	0.342248
45	31.328	0.889672	0.928093	1.18666	0.972083	1.25169	0.656504	0.651085	0.600368	0.699609	0.426516	0.555126	1.04564	0.635986	0.563063	0.145532	0.0252825	0.136546	0.872708	Asparagine
46	31.507	2.52285	2.65776	2.06218	1.91921	4.69984	3.83925	4.89616	3.0373	6.45938	3.339	4.98562	2.77237	3.92424	4.89919	1.00228	0.761254	1.56019	0.969262	Fructose
47	31.663	25.7965	26.678	29.0837	29.6118	33.3908	33.4541	36.2645	24.6678	30.9803	26.2835	27.9919	28.9122	31.4621	28.6319	2.65618	4.93942	2.34837	0.209543	Lactolose
48	31.79	0.934188	0.939832	0.699577	0.825636	1.18731	0.941146	0.72451	0.724036	1.057	0.778978	0.917336	0.917308	0.796564	0.917991	0.160936	0.102235	0.139013	0.297924	Glucose
49	32.008	9.41871	8.61464	8.55215	8.63639	11.7651	7.47072	6.20486	5.75829	10.2118	7.76163	8.9967	9.3974	6.47796	8.9867	1.22578	0.725275	1.22507	0.524737	Mannose
50	32.114	11.145	13.5475	13.5375	14.9322	15.9451	20.6217	20.6061	11.4985	18.0812	13.7856	16.0111	13.8215	17.5754	15.9334	1.61635	4.29705	2.1478	0.462867
51	32.232	2.41458	2.2639	1.79206	2.14101	2.73796	2.40743	3.6846	2.04875	2.44096	2.52027	2.50062	2.2699	2.71359	2.48062	0.311446	0.702047	0.0396526	0.383787
52	32.312	1.46364	1.80588	1.6374	1.67416	2.00449	1.59911	1.35964	0.977788	1.58192	1.06455	1.29982	1.71711	1.31218	1.32323	0.180507	0.255863	0.258685	0.629764	L-Histidine
53	32.378	2.74367	2.67556	2.45122	2.54085	3.4571	2.30127	2.02538	1.75259	2.93459	2.08445	2.6141	2.77368	2.02641	2.50952	0.356589	0.223998	0.425066	0.492536
54	32.67	1.45446	1.63171	1.11108	1.42352	2.07189	3.81919	2.15469	2.26889	2.33398	1.82463	1.99793	1.53853	2.74759	2.0793	0.315011	0.759169	0.254673	0.895858	Sorbitol; Synonym: D-Glucitol
55	32.742	5.55276	6.31601	5.16488	5.41501	7.13704	6.03789	7.72265	2.65808	7.1561	2.63253	5.01151	5.91714	5.47287	4.89431	0.72084	2.10585	2.26179	0.890013
56	32.995	1.98785	2.00686	1.71926	1.68672	2.61055	1.18661	1.32023	0.691835	1.66385	0.824007	1.44663	2.00225	1.06623	1.24393	0.33163	0.270298	0.41992	1.18626
57	33.31	5.31573	5.82371	3.59625	3.66529	6.30219	3.7363	2.58723	2.36711	3.98178	4.28216	4.257	4.94063	2.89688	4.13197	1.11429	0.600322	0.150189	0.693952	D-Gluconic acid
58	33.773	0.938871	1.21642	0.835768	0.936539	1.13081	0.675368	0.556671	0.346585	0.781623	0.404536	0.588458	1.01168	0.526208	0.593079	0.140002	0.135942	0.188543	1.16253	Pantothenic acid
59	33.845	0.903871	0.97771	0.880533	0.834338	0.915576	0.943446	0.684434	0.542706	0.76479	0.622359	0.705465	0.902405	0.723529	0.693575	0.0468146	0.165921	0.0712157	0.575798
60	33.94	0.606279	0.659449	0.545149	0.559017	0.769341	1.99051	0.896718	1.13776	1.72824	1.13404	1.44669	0.627847	1.34166	1.43114	0.0813156	0.46924	0.297099	1.26304	Galactonic acid
61	34.016	1.03957	0.921678	0.75754	0.879572	1.11002	5.80737	2.94873	2.1655	4.33397	2.24445	3.30012	0.941674	3.64054	3.28921	0.123356	1.5652	1.04476	1.9199	D-Gluconic acid
62	35.356	14.4513	14.0414	14.8914	14.0191	15.7303	18.8337	16.8016	11.094	13.4099	11.708	12.9006	14.6267	15.5764	12.559	0.63726	3.27632	0.850936	0.281943
63	35.64	0.816917	1.13118	0.795211	0.851154	0.883804	1.22535	1.13934	0.418688	1.03429	0.598261	0.799892	0.895653	0.927791	0.816274	0.121557	0.361699	0.218013	0.622444	Cinnamic acid
64	35.707	7.79204	8.35976	8.21701	7.90105	9.07183	10.2894	9.88469	6.62384	9.33332	9.0388	9.21141	8.26834	8.93264	9.18606	0.451297	1.64091	0.147259	0.256994	Myo-Inositol
65	36.626	1.04247	0.83644	0.773494	0.9839	0.993149	0.869115	0.88944	0.882765	0.910164	0.84353	0.889185	0.925891	0.88044	0.876847	0.10267	0.00845897	0.033317	0.129286	Heptadecanoic acid
66	36.86	0.45549	0.402014	0.456815	0.42641	0.415323	0.506675	0.440416	0.414387	0.468264	0.475972	0.469921	0.43121	0.453826	0.472118	0.0217852	0.0388515	0.00385405	0.155365	Octadecanoic acid
67	37.59	1.58661	1.63194	1.39741	1.71961	2.19665	2.57167	2.54822	1.50841	1.8849	1.73408	1.81054	1.70644	2.20943	1.80949	0.26679	0.495792	0.0754111	0.483219
68	37.805	6.47147	7.60077	7.13292	7.41162	8.39458	14.7473	13.8795	7.16371	11.9242	8.23889	9.9824	7.40227	11.9302	10.0815	0.626597	3.38895	1.84266	0.781788	L-Tryptophan
69	39.452	2.82898	2.65965	3.11252	3.16461	3.25023	4.51934	3.73043	2.08542	4.51874	2.47511	3.51779	3.00319	3.44506	3.49693	0.222444	1.01392	1.02182	0.411154
70	40.63	14.7399	13.37	15.6789	17.7919	16.2164	27.6415	23.7756	15.1117	29.2344	15.9473	24.6004	15.5594	22.1763	22.5908	1.47614	5.23881	6.64356	0.743676	D-Glucuronic acid
71	41.92	1.05789	1.05824	0.953049	1.09899	1.31315	1.05731	1.15094	0.601206	0.99802	0.903981	0.969914	1.09626	0.936484	0.951001	0.118725	0.24014	0.0470197	0.531614
72	42.042	2.00572	1.78243	2.18715	2.39413	2.35611	0.424745	0.631007	0.717808	0.632568	0.526999	0.580118	2.14511	0.591187	0.579783	0.227714	0.122911	0.0527844	1.79529
73	42.404	1.17341	1.18299	1.33838	1.4299	1.44635	0.574377	0.507589	0.799011	0.732987	0.571345	0.653112	1.3142	0.626993	0.652166	0.117024	0.124654	0.0808212	1.12852
74	43.074	0.348078	0.337379	0.416343	0.330916	0.474831	0.565462	0.524585	0.441616	0.527466	0.39477	0.459988	0.381509	0.510555	0.461118	0.0557622	0.0515241	0.0663482	0.492846
75	43.405	0.465659	0.382845	0.517175	0.503305	0.563978	0.631569	0.450284	0.455159	0.606154	0.553207	0.580168	0.486592	0.512337	0.579681	0.0606712	0.0843329	0.0264735	0.345861	Palmitate
76	43.923	63.2418	52.3179	61.7558	64.4251	61.0368	65.1072	64.7991	58.9572	58.5579	62.7928	60.9848	60.5555	62.9545	60.6753	4.28299	2.82931	2.11746	0.111691
77	44.596	0.590373	0.617149	0.659094	0.641105	0.702342	3.34944	2.52043	1.44467	4.10064	2.25688	3.37667	0.642013	2.43818	3.17876	0.037992	0.779791	0.921878	2.12975	Adenosine
78	44.731	646.768	487.595	581.266	691.301	678.96	708.784	702.223	605.101	596.845	657.872	631.338	617.178	672.036	627.359	75.1907	47.4061	30.5136	0.233565	alpha-D-Glucopyranoside
79	45.34	1.87581	1.52961	1.4993	1.97198	1.80996	1.74412	1.64614	1.80044	2.42114	2.69676	2.59795	1.73733	1.73023	2.55895	0.189379	0.0637513	0.137807	0.484077
80	45.45	22.5715	14.3544	23.681	23.1895	27.1918	13.6541	14.0339	37.5692	19.6808	25.762	23.1031	22.1976	21.7524	22.7214	4.23752	11.1852	3.04061	0.563522	D-Galactose
81	45.55	1.78077	2.08649	1.72469	2.78646	2.65455	2.61244	1.62219	2.8805	3.29297	3.65151	3.40399	2.20659	2.37171	3.47224	0.439292	0.541173	0.179271	0.69302
82	45.79	1.44654	1.67933	1.2667	2.14424	1.94118	1.4416	0.986505	0.898202	3.0399	1.82748	2.401	1.6956	1.10877	2.43369	0.318697	0.238094	0.606207	0.596033
83	46.01	1.10905	1.36009	1.27043	1.96468	1.45198	0.753854	0.702591	0.717649	0.942631	0.813292	0.899752	1.43125	0.724698	0.877962	0.289728	0.0215134	0.0646694	0.906244	Sucrose
84	46.235	19.6295	5.49328	6.53033	8.65048	6.26941	6.23503	19.3082	16.7821	6.27828	6.91008	6.60174	9.31461	14.1085	6.59418	5.26245	5.66207	0.315901	1.13955
85	46.43	1.57575	1.59985	1.52362	1.87568	1.6636	1.23002	1.27284	0.951627	1.206	0.871721	1.13146	1.6477	1.1515	1.03886	0.122549	0.142406	0.167141	0.659239	Sorbitol; Synonym: D-Glucitol
86	46.486	1.29402	1.31542	1.28414	1.58089	1.33843	0.866031	0.947747	0.700968	0.952431	0.683449	0.833499	1.36258	0.838249	0.81794	0.110744	0.102644	0.134491	0.761362	Sorbitol; Synonym: D-Glucitol
87	46.8	307.374	256.068	306.768	317.786	300.637	323.996	326.352	292.978	284.288	310.704	299.01	297.726	314.442	297.496	21.5459	15.2078	13.2081	0.129926
88	46.98	0.666273	0.908652	1.30109	1.43357	0.816797	1.03657	1.15492	1.45914	1.1701	0.8037	0.999689	1.02528	1.21687	0.986898	0.292824	0.177989	0.183198	0.432135	D-Myo-Inisitol
89	47.6	0.480669	0.428794	0.593687	0.904896	0.756531	1.23003	0.812007	0.824317	1.08944	0.837075	0.983743	0.632915	0.955452	0.963259	0.17643	0.194223	0.126184	0.86611	Guanidine
90	47.92	0.401318	0.281887	0.300693	0.578462	0.413872	1.18276	0.98426	1.32464	0.803372	1.0921	0.951412	0.395246	1.16389	0.947736	0.105586	0.139598	0.144364	1.52076
91	48.031	0.537905	0.666164	0.62238	0.67696	0.858684	0.81456	0.877065	0.816798	0.802872	0.67496	0.749987	0.672419	0.836141	0.738916	0.105216	0.0289522	0.063956	0.385955
92	48.94	0.470246	0.501761	0.53981	0.622485	0.670621	0.953069	0.511369	0.711719	0.983711	0.730577	0.861244	0.560985	0.725386	0.857144	0.0748222	0.180582	0.126567	0.685337
93	48.999	0.818783	0.67083	0.643317	0.716068	0.839133	1.68484	0.920981	0.81469	1.47966	1.17192	1.33377	0.737626	1.14017	1.32579	0.0783717	0.387577	0.153874	0.927625
94	49.57	32.0538	29.2209	34.9705	33.2843	34.0724	46.7082	40.8547	55.8921	77.9201	57.3372	69.0016	32.7204	47.8183	67.6287	1.99498	6.18895	10.2915	0.822554	Melibiose
95	51.424	5.90293	6.01387	7.03479	16.1804	15.647	16.5304	14.7621	13.8784	15.8478	17.2236	16.4995	10.1558	15.057	16.5357	4.72085	1.10254	0.687914	1.07477	Melibiose
96	51.678	26.1446	21.7731	21.8783	43.9846	44.4868	40.0188	34.0007	36.5214	31.4668	29.1635	30.5146	31.6535	36.847	30.3151	10.395	2.46765	1.15163	0.51731
97	51.824	1.27297	1.25752	1.4469	3.14399	2.78869	1.88089	2.29189	1.63294	2.17705	2.13877	2.16088	1.98201	1.93524	2.15791	0.814234	0.271746	0.0191398	0.505682
98	51.93	0.976747	0.897511	1.0172	2.27965	1.85642	0.744238	1.42353	0.587381	1.28185	1.3351	1.29888	1.40551	0.918384	1.30847	0.558591	0.36289	0.0266252	0.698572
99	53.47	0.62077	1.91551	1.57152	1.97344	2.17192	2.3718	1.56294	1.08999	1.30277	0.848075	1.19542	1.65063	1.67491	1.07542	0.550088	0.52925	0.227347	0.82465
100	54.69	27.9183	31.3291	33.6563	32.4227	36.3449	68.5189	32.0996	23.5655	46.7854	23.8112	37.0098	32.3342	41.3947	35.2983	2.76955	19.4936	11.4871	0.587072	Alpha-D-Glucopyranoside
101	55.17	1.29305	1.48388	1.31705	1.07845	1.58383	2.57283	1.76734	1.60884	2.20342	1.82137	1.99234	1.35125	1.983	2.0124	0.173586	0.42206	0.191025	0.693695
102	55.501	1.75979	2.20649	1.93625	1.84588	2.64057	2.78366	2.33634	1.94513	2.835	2.09892	2.3977	2.0778	2.35504	2.46696	0.318816	0.342586	0.368043	0.400317
